# Supplementary material for: Monoprotonated species of 2-amino­malonyl difluoride, [C3H4F2NO2][H2F3]
Source: Acta Crystallogr C Struct Chem. 2025 Jan 8;81(Pt 2):77–81. doi: 10.1107/S2053229624012452 (PMC11795652; doi:10.1107/S2053229624012452)
Supplement: Supplementary file 1 [file c-81-00077-sup1.cif]

##############################################################################
#                                                                            #
# This CIF contains the data in a paper accepted for publication in          #
# Acta Crystallographica Section C. It conforms to the requirements of       #
# Notes for Authors for Acta Crystallographica Section C, and has been       #
# peer reviewed under the auspices of the IUCr Commission on Journals.       #
#                                                                            #
# Full details of the Crystallographic Information File format               #
# are given in the paper "The Crystallographic Information File (CIF):       #
# a New Standard Archive File for Crystallography" by S. R. Hall, F. H.      #
# Allen and I. D. Brown [Acta Cryst. (1991), A47, 655-685].                  #
#                                                                            #
# The current version of the core CIF dictionary is obtainable from          #
# ftp://ftp.iucr.org/pub/cif_core.dic.                                       #
#                                                                            #
# Software is freely available for graphical display of the structure(s)     #
# in this CIF. For information consult the CIF software page                 #
# http://www.iucr.org/resources/cif/software.                                #
#                                                                            #
# This file may be used for bona fide research purposes within the           #
# scientific community so long as proper attribution is given to the journal # 
# article from which it was obtained.                                        #
#                                                                            #
##############################################################################
data_I
_audit_creation_method     'SHELXL-2019/3'
_chemical_name_systematic
;
1,3-Difluoro-1,3-dioxopropan-2-aminium dihydrogen trifluoride
;
_chemical_name_common     ?
_chemical_formula_moiety     'C3 H3 F2 N O2 +, H2 F3 -'
_chemical_formula_sum     'C3 H6 F5 N O2'
_chemical_formula_iupac     'C3 H3 F2 N O2 +, H2 F3 -'
_chemical_formula_weight     183.09
_chemical_melting_point     ?
_chemical_absolute_configuration     ?
_space_group_crystal_system     orthorhombic
_space_group_name_H-M_alt     'P 21 21 21'
_space_group_name_Hall     'P 2ac 2ab'
loop_
    _space_group_symop_operation_xyz
    'x, y, z'
    '-x+1/2, -y, z+1/2'
    '-x, y+1/2, -z+1/2'
    'x+1/2, -y+1/2, -z'
_cell_length_a     5.5736(2)
_cell_length_b     9.2154(4)
_cell_length_c     12.7952(7)
_cell_angle_alpha     90
_cell_angle_beta     90
_cell_angle_gamma     90
_cell_volume     657.20(5)
_cell_formula_units_Z     4
_cell_measurement_reflns_used     2040
_cell_measurement_theta_min     2.7220
_cell_measurement_theta_max     31.1830
_cell_measurement_temperature     102(2)
_exptl_crystal_description     'needle'
_exptl_crystal_colour     'colorless'
_exptl_crystal_size_max     0.338
_exptl_crystal_size_mid     0.108
_exptl_crystal_size_min     0.072
_exptl_crystal_density_diffrn     1.850
_exptl_crystal_density_meas     ?
_exptl_crystal_density_method     'not measured'
_exptl_crystal_F_000     368
_exptl_absorpt_coefficient_mu     0.231
_exptl_absorpt_correction_type     multi-scan
_exptl_absorpt_process_details
;
(CrysAlis PRO; Rigaku OD, 2020)
;
_exptl_absorpt_correction_T_min     0.94455
_exptl_absorpt_correction_T_max     1.00000
_diffrn_ambient_temperature     102(2)
_diffrn_source_power     ?
_diffrn_source_voltage     50
_diffrn_source_current     40
_diffrn_radiation_type     'Mo K\a'
_diffrn_radiation_wavelength     0.71073
_diffrn_radiation_source     'Enhance (Mo) X-ray Source'
_diffrn_radiation_monochromator     'graphite'
_diffrn_measurement_device_type     'Rigaku Xcalibur Sapphire3'
_diffrn_measurement_device     'CCD camera on \k-goniostat'
_diffrn_measurement_method     '\w scans'
_diffrn_detector     'CCD plate'
_diffrn_detector_area_resol_mean     15.9809
_diffrn_reflns_number     7118
_diffrn_reflns_av_R_equivalents     0.0336
_diffrn_reflns_av_unetI/netI     0.0373
_diffrn_reflns_theta_min     2.724
_diffrn_reflns_theta_max     32.302
_diffrn_reflns_theta_full     25.242
_diffrn_measured_fraction_theta_max     0.958
_diffrn_measured_fraction_theta_full     0.999
_diffrn_reflns_limit_h_min     -8
_diffrn_reflns_limit_h_max     5
_diffrn_reflns_limit_k_min     -13
_diffrn_reflns_limit_k_max     13
_diffrn_reflns_limit_l_min     -19
_diffrn_reflns_limit_l_max     18
_refine_special_details
;
 Refinement of F^2^ against ALL reflections.  The weighted R-factor wR and
 goodness of fit S are based on F^2^, conventional R-factors R are based
 on F, with F set to zero for negative F^2^. The threshold expression of
 F^2^ > 2sigma(F^2^) is used only for calculating R-factors(gt) etc. and is
 not relevant to the choice of reflections for refinement.  R-factors based
 on F^2^ are statistically about twice as large as those based on F, and R-
 factors based on ALL data will be even larger.
;
_reflns_number_total     2187
_reflns_number_gt     1930
_reflns_threshold_expression     'I > 2\s(I)'
_refine_ls_structure_factor_coef     Fsqd
_refine_ls_matrix_type     full
_refine_ls_R_factor_all     0.0415
_refine_ls_R_factor_gt     0.0338
_refine_ls_wR_factor_gt     0.0633
_refine_ls_wR_factor_ref     0.0668
_refine_ls_goodness_of_fit_ref     1.019
_refine_ls_restrained_S_all     1.019
_refine_ls_number_reflns     2187
_refine_ls_number_parameters     124
_refine_ls_number_restraints     0
_refine_ls_hydrogen_treatment     refall
_refine_ls_weighting_scheme     calc
_refine_ls_weighting_details
                      'w=1/[\s^2^(Fo^2^)+(0.0296P)^2^] where P=(Fo^2^+2Fc^2^)/3'
_atom_sites_solution_hydrogens     difmap
_atom_sites_solution_primary     direct
_atom_sites_solution_secondary     difmap
_refine_ls_shift/su_max     0.000
_refine_ls_shift/su_mean     0.000
_refine_diff_density_max     0.273
_refine_diff_density_min     -0.181
_refine_ls_extinction_method     none
_refine_ls_extinction_coef     .
_refine_ls_abs_structure_details
;
Flack <i>x</i> determined using 683 quotients [(I+)-(I-)]/[(I+)+(I-)]
(Parsons <i>et al.</i>,  2013)
;
_refine_ls_abs_structure_Flack     -0.3(5)
loop_
    _atom_type_symbol
    _atom_type_description
    _atom_type_scat_dispersion_real
    _atom_type_scat_dispersion_imag
    _atom_type_scat_source
    'C' 'C' 0.0033 0.0016
                         'International Tables Vol C Tables 4.2.6.8 and 6.1.1.4'
    'H' 'H' 0.0000 0.0000
                         'International Tables Vol C Tables 4.2.6.8 and 6.1.1.4'
    'N' 'N' 0.0061 0.0033
                         'International Tables Vol C Tables 4.2.6.8 and 6.1.1.4'
    'O' 'O' 0.0106 0.0060
                         'International Tables Vol C Tables 4.2.6.8 and 6.1.1.4'
    'F' 'F' 0.0171 0.0103
                         'International Tables Vol C Tables 4.2.6.8 and 6.1.1.4'
_computing_data_collection
;
CrysAlis PRO (Rigaku OD, 2020)
;
_computing_cell_refinement
;
CrysAlis PRO (Rigaku OD, 2020)
;
_computing_data_reduction
;
CrysAlis PRO (Rigaku OD, 2020)
;
_computing_structure_solution
;
SHELXT (Sheldrick, 2015<i>a</i>)
;
_computing_structure_refinement
;
SHELXL2019 (Sheldrick, 2015<i>b</i>)
;
_computing_molecular_graphics
;
ORTEP-3 for Windows (Farrugia, 2012)
;
_computing_publication_material
;
PLATON (Spek, 2020)
;
loop_
    _atom_site_type_symbol
    _atom_site_label
    _atom_site_fract_x
    _atom_site_fract_y
    _atom_site_fract_z
    _atom_site_U_iso_or_equiv
    _atom_site_adp_type
    _atom_site_calc_flag
    _atom_site_occupancy
    _atom_site_disorder_assembly
    _atom_site_disorder_group
    F F1 0.0476(2) 0.32000(12) 0.02215(9) 0.0243(3) Uani d 1 . .
    F F2 0.4306(2) 0.50434(12) 0.05212(8) 0.0244(3) Uani d 1 . .
    O O2 0.4408(2) 0.58347(13) 0.21402(10) 0.0202(3) Uani d 1 . .
    O O1 -0.1665(2) 0.31969(15) 0.16660(11) 0.0210(3) Uani d 1 . .
    N N1 0.2218(3) 0.34495(18) 0.29301(12) 0.0171(3) Uani d 1 . .
    C C1 0.0210(3) 0.33015(19) 0.12529(14) 0.0178(3) Uani d 1 . .
    C C2 0.3829(3) 0.49451(19) 0.15364(13) 0.0160(3) Uani d 1 . .
    C C3 0.2606(3) 0.35165(19) 0.17959(14) 0.0148(3) Uani d 1 . .
    H H1 0.154(4) 0.257(3) 0.3148(19) 0.025(6) Uiso d 1 . .
    H H2 0.126(4) 0.414(2) 0.3121(17) 0.020(5) Uiso d 1 . .
    H H4 0.362(4) 0.275(2) 0.1562(15) 0.012(5) Uiso d 1 . .
    H H3 0.355(4) 0.363(3) 0.331(2) 0.037(7) Uiso d 1 . .
    F F4 0.88392(19) 0.54834(12) 0.34615(9) 0.0225(2) Uani d 1 . .
    F F5 0.53500(19) 0.38358(12) 0.59645(9) 0.0221(2) Uani d 1 . .
    F F3 0.59728(18) 0.39321(12) 0.41590(9) 0.0239(3) Uani d 1 . .
    H H5 0.784(6) 0.482(4) 0.378(3) 0.071(11) Uiso d 1 . .
    H H6 0.562(5) 0.385(4) 0.524(3) 0.070(9) Uiso d 1 . .
loop_
    _atom_site_aniso_label
    _atom_site_aniso_U_11
    _atom_site_aniso_U_22
    _atom_site_aniso_U_33
    _atom_site_aniso_U_12
    _atom_site_aniso_U_13
    _atom_site_aniso_U_23
    F1 0.0236(5) 0.0276(6) 0.0217(5) -0.0004(4) -0.0047(5) -0.0041(5)
    F2 0.0234(5) 0.0291(6) 0.0209(6) -0.0026(5) 0.0059(4) 0.0023(4)
    O2 0.0194(6) 0.0165(6) 0.0247(7) -0.0033(5) -0.0023(5) 0.0009(5)
    O1 0.0136(6) 0.0208(7) 0.0287(7) -0.0012(5) -0.0019(5) -0.0008(6)
    N1 0.0138(7) 0.0171(7) 0.0203(8) -0.0019(6) -0.0009(6) 0.0030(6)
    C1 0.0185(8) 0.0120(8) 0.0227(8) 0.0006(6) -0.0043(6) -0.0010(7)
    C2 0.0110(7) 0.0176(8) 0.0195(8) 0.0006(6) 0.0005(6) 0.0027(7)
    C3 0.0120(7) 0.0135(8) 0.0188(8) 0.0013(6) -0.0014(6) -0.0004(6)
    F4 0.0201(5) 0.0205(6) 0.0268(6) -0.0018(4) 0.0006(5) -0.0004(5)
    F5 0.0238(5) 0.0232(6) 0.0193(5) 0.0051(4) 0.0010(4) 0.0032(4)
    F3 0.0210(5) 0.0301(6) 0.0206(5) -0.0046(4) -0.0020(4) -0.0012(5)
_geom_special_details
;
 All esds (except the esd in the dihedral angle between two l.s. planes)
 are estimated using the full covariance matrix.  The cell esds are taken
 into account individually in the estimation of esds in distances, angles
 and torsion angles; correlations between esds in cell parameters are only
 used when they are defined by crystal symmetry.  An approximate (isotropic)
 treatment of cell esds is used for estimating esds involving l.s. planes.
;
loop_
    _geom_bond_atom_site_label_1
    _geom_bond_atom_site_label_2
    _geom_bond_site_symmetry_2
    _geom_bond_distance
    _geom_bond_publ_flag
    F1 C1 . 1.331(2) ?
    F2 C2 . 1.329(2) ?
    O2 C2 . 1.172(2) ?
    O1 C1 . 1.175(2) ?
    N1 C3 . 1.469(2) ?
    N1 H1 . 0.94(2) ?
    N1 H2 . 0.87(2) ?
    N1 H3 . 0.90(3) ?
    C1 C3 . 1.518(2) ?
    C2 C3 . 1.519(2) ?
    C3 H4 . 0.95(2) ?
    F4 H5 . 0.92(4) ?
    F5 H6 . 0.94(3) ?
    F3 H5 . 1.41(4) ?
    F3 H6 . 1.40(3) ?
loop_
    _geom_contact_atom_site_label_1
    _geom_contact_atom_site_label_2
    _geom_contact_distance
    C1 F4 2.676(2)
    C1 F5 2.682(2)
    C2 F5 2.688(2)
loop_
    _geom_angle_atom_site_label_1
    _geom_angle_atom_site_label_2
    _geom_angle_atom_site_label_3
    _geom_angle_site_symmetry_1
    _geom_angle_site_symmetry_3
    _geom_angle
    _geom_angle_publ_flag
    C3 N1 H1 . . 112.9(15) ?
    C3 N1 H2 . . 109.8(14) ?
    H1 N1 H2 . . 107.6(19) ?
    C3 N1 H3 . . 113.6(15) ?
    H1 N1 H3 . . 109(2) ?
    H2 N1 H3 . . 103(2) ?
    O1 C1 F1 . . 122.64(16) ?
    O1 C1 C3 . . 125.94(17) ?
    F1 C1 C3 . . 111.40(14) ?
    O2 C2 F2 . . 122.80(16) ?
    O2 C2 C3 . . 125.85(16) ?
    F2 C2 C3 . . 111.25(14) ?
    N1 C3 C1 . . 108.51(14) ?
    N1 C3 C2 . . 108.57(14) ?
    C1 C3 C2 . . 114.07(14) ?
    N1 C3 H4 . . 111.5(12) ?
    C1 C3 H4 . . 106.3(12) ?
    C2 C3 H4 . . 107.9(12) ?
    H5 F3 H6 . . 118.6(19) ?
loop_
    _geom_torsion_atom_site_label_1
    _geom_torsion_atom_site_label_2
    _geom_torsion_atom_site_label_3
    _geom_torsion_atom_site_label_4
    _geom_torsion_site_symmetry_1
    _geom_torsion_site_symmetry_2
    _geom_torsion_site_symmetry_3
    _geom_torsion_site_symmetry_4
    _geom_torsion
    _geom_torsion_publ_flag
    O1 C1 C3 N1 . . . . 4.7(3) ?
    F1 C1 C3 N1 . . . . -173.50(14) ?
    O1 C1 C3 C2 . . . . -116.4(2) ?
    F1 C1 C3 C2 . . . . 65.34(19) ?
    O2 C2 C3 N1 . . . . 1.3(2) ?
    F2 C2 C3 N1 . . . . 177.71(13) ?
    O2 C2 C3 C1 . . . . 122.37(19) ?
    F2 C2 C3 C1 . . . . -61.17(18) ?
loop_
    _geom_hbond_atom_site_label_D
    _geom_hbond_atom_site_label_H
    _geom_hbond_atom_site_label_A
    _geom_hbond_site_symmetry_A
    _geom_hbond_distance_DH
    _geom_hbond_distance_HA
    _geom_hbond_distance_DA
    _geom_hbond_angle_DHA
    _geom_hbond_publ_flag
    N1 H1 F5 4_456 0.94(2) 1.84(2) 2.7422(19) 159(2) yes
    N1 H2 F4 1_455 0.87(2) 1.88(2) 2.7426(19) 172(2) yes
    N1 H3 F3 . 0.90(3) 1.75(3) 2.6551(19) 174(2) yes
    F4 H5 F3 . 0.92(4) 1.41(4) 2.3221(15) 170(3) yes
    F5 H6 F3 . 0.94(3) 1.40(3) 2.3378(16) 177(3) yes
    N1 H1 F5 4_456 0.94(2) 1.84(2) 2.7422(19) 159(2) yes
    N1 H2 F4 1_455 0.87(2) 1.88(2) 2.7426(19) 172(2) yes
    N1 H3 F3 . 0.90(3) 1.75(3) 2.6551(19) 174(2) yes
    F4 H5 F3 . 0.92(4) 1.41(4) 2.3221(15) 170(3) yes
    F5 H6 F3 . 0.94(3) 1.40(3) 2.3378(16) 177(3) yes
_shelx_space_group_comment
;
The symmetry employed for this shelxl refinement is uniquely defined
by the following loop, which should always be used as a source of
symmetry information in preference to the above space-group names.
They are only intended as comments.
;
_shelx_estimated_absorpt_T_min     0.926
_shelx_estimated_absorpt_T_max     0.984
_shelx_hkl_file
;
   0   0  -1    0.09    0.45
   0   0  -2  187.79    5.55
   0   0  -3   -0.18    1.57
   0   0  -4 2618.07   29.21
   0   0  -5    2.45    2.40
   0   0  -6  707.05   18.92
   0   0  -7    3.75    2.41
   0   0  -8  782.33   23.51
   0   0  -9   -5.85    3.08
   0   0 -10    0.92    3.00
   0   0 -11    8.56    4.44
   0   0 -12   50.83    8.17
   0   0 -13   -0.19    3.21
   0   0 -14    7.09    3.35
   0   0 -14   15.10    5.56
   0   0 -15   13.17    6.17
   0   0 -15   13.90    4.86
   0   0 -16  277.40   21.42
   0   0 -17   -3.06    3.69
   0   0  18    6.64    4.57
   0   0 -18   -8.65    6.04
   0   1   0    0.69    0.72
   0  -1   0    0.10    0.66
   0  -1  -1  452.22    7.87
   0   1   1  418.99    7.63
   0   1  -2 2003.97   14.81
   0   1  -2 1961.73   12.69
   0  -1  -2 2039.01   19.90
   0   1   2 1982.87   19.63
   0  -1  -3   37.16    2.37
   0  -1  -3   40.95    3.86
   0   1  -3   37.87    2.53
   0   1  -3   36.82    2.58
   0  -1  -4  237.39    6.37
   0   1  -4  225.23    6.79
   0  -1  -4  238.70    9.28
   0  -1  -5 1130.59   15.06
   0  -1  -5 1173.37   22.50
   0   1  -5 1135.33   16.94
   0   1  -6  844.38   16.01
   0  -1  -6  934.32   22.04
   0   1  -7 4248.02   50.56
   0  -1  -7 4244.26   50.34
   0   1  -8   65.16    7.22
   0  -1  -8   58.90    6.79
   0  -1  -9  650.13   22.71
   0   1  -9  653.21   22.93
   0  -1 -10  102.97   10.37
   0   1 -10  123.22   10.85
   0   1 -11   49.56    7.70
   0  -1 -11   32.31    6.15
   0   1 -11   37.50    5.38
   0  -1 -12   12.63    4.84
   0   1 -12   18.81    4.96
   0   1 -12   13.01    3.86
   0   1 -13    4.25    3.79
   0  -1 -13   12.02    5.63
   0   1 -13   13.06    3.91
   0   1 -14   14.07    4.20
   0  -1 -14   11.66    5.09
   0   1 -14   14.26    5.78
   0   1 -15   29.10    7.37
   0   1  15   22.28    7.04
   0  -1 -15   29.06    7.59
   0  -1 -16  116.24   14.26
   0  -1 -16  114.72   12.84
   0   1  16  106.28   13.37
   0   1 -16  104.19   13.65
   0   1  17   85.31   12.42
   0   1 -17   91.68   13.47
   0  -1 -17  115.42   14.65
   0  -1 -18    0.65    3.51
   0   1 -18   -3.23    4.19
   0   1  18    4.95    5.25
   0   2   0 1640.53   19.25
   0  -2   0 1632.09   19.33
   0  -2  -1 1414.26   18.51
   0   2   1 1426.09   18.62
   0   2  -1 1396.32   17.14
   0  -2   1 1416.13   18.92
   0   2  -2   17.79    2.24
   0   2   2   28.38    3.45
   0  -2  -2   18.62    2.93
   0   2  -3  158.75    4.18
   0   2   3  159.27    7.53
   0  -2  -3  160.18    7.66
   0   2  -3  154.91    5.63
   0  -2  -4  421.08   13.15
   0   2   4  419.93   13.13
   0   2  -4  399.92    8.06
   0   2  -4  397.69    9.52
   0  -2  -5   26.34    4.04
   0   2  -5   27.30    2.68
   0   2  -5   24.14    2.75
   0   2   5   24.93    3.92
   0  -2  -5   19.60    2.57
   0   2   6  284.16   12.71
   0   2  -6  267.51    9.02
   0  -2  -6  266.02    8.72
   0   2  -6  276.69    9.00
   0  -2  -6  275.39   12.33
   0  -2  -7  997.29   17.46
   0   2  -7  995.67   19.16
   0   2   7 1061.64   25.94
   0   2  -7  992.84   18.64
   0  -2  -7 1026.30   25.75
   0  -2  -8  172.55    7.57
   0   2  -8  169.52    8.67
   0  -2  -8  177.76   11.69
   0   2  -8  163.30    8.16
   0   2   8  171.59   11.47
   0   2   9   -0.87    3.08
   0   2  -9    2.70    1.91
   0  -2  -9   -2.56    2.57
   0   2 -10  471.31   21.38
   0   2 -10  445.02   16.03
   0   2  10  467.67   20.98
   0  -2 -10  472.22   20.91
   0   2 -11    9.20    2.85
   0   2 -11    0.64    2.93
   0   2  11    3.87    3.34
   0  -2 -11    3.87    3.42
   0   2 -12   -0.42    3.67
   0  -2 -12    6.36    4.36
   0   2 -12   -0.10    1.75
   0   2  12   -0.60    3.18
   0  -2 -13   54.30    8.84
   0   2  13   65.66    9.70
   0   2 -13   60.54    9.45
   0   2  14   76.40   10.63
   0   2 -14   72.53   10.70
   0  -2 -14   82.57   11.10
   0   2 -15    2.16    3.25
   0  -2 -15    3.85    3.80
   0   2  15    4.92    3.46
   0  -2 -16   30.83    8.05
   0   2 -16   26.87    7.82
   0   2  16   35.13    8.32
   0  -2 -17  107.18   14.24
   0   2  17  152.27   16.63
   0  -2 -17  140.96   15.43
   0   2 -17  133.32   15.94
   0  -2 -18   15.82    5.79
   0   2 -18   15.65    6.12
   0   2  18   18.44    7.15
   0  -2 -18   13.70    5.67
   0  -3   0    3.96    2.43
   0   3   0   -1.87    2.77
   0   3  -1 2428.14   27.75
   0  -3   1 2482.86   30.01
   0   3   1 2459.30   30.03
   0  -3  -1 2463.89   29.47
   0  -3  -2 1355.53   22.97
   0   3   2 1395.97   23.21
   0  -3   2 1407.13   23.33
   0   3   3    5.26    2.90
   0   3  -3    9.05    2.21
   0  -3  -3    6.32    2.28
   0   3  -4  587.60   13.11
   0  -3  -4  610.82   16.94
   0   3   4  628.53   17.50
   0  -3  -5  189.56   10.48
   0   3   5  199.75   10.73
   0   3  -5  185.22    5.81
   0   3  -5  192.05    7.77
   0   3  -6  753.36   13.31
   0  -3  -6  807.87   22.11
   0  -3  -6  780.16   16.67
   0   3  -6  787.30   16.30
   0   3   6  842.08   22.87
   0  -3  -7 1778.77   25.86
   0   3   7 1833.90   35.84
   0  -3  -7 1853.81   35.98
   0   3  -7 1768.35   25.57
   0   3  -7 1749.25   22.75
   0   3  -8  521.49   14.57
   0   3   8  545.28   20.90
   0  -3  -8  559.20   14.81
   0  -3  -8  606.49   21.70
   0   3  -8  532.01   13.85
   0   3   9  534.21   21.75
   0  -3  -9  539.96   21.94
   0  -3  -9  537.59   14.80
   0   3  -9  515.79   15.21
   0   3  -9  503.01   14.69
   0   3  10   33.35    6.12
   0   3 -10   31.16    4.19
   0  -3 -10   21.57    5.24
   0   3 -10   23.35    3.54
   0  -3 -11  116.16   11.37
   0   3  11  123.13   11.99
   0   3  12  370.50   20.99
   0  -3 -12  368.82   20.93
   0   3 -12  382.52   21.89
   0  -3 -13   -1.27    3.29
   0   3  13   -2.30    3.76
   0   3 -13    2.22    3.65
   0   3  14  195.94   16.88
   0  -3 -14  190.54   16.63
   0   3 -14  195.35   17.27
   0   3 -15    4.06    4.93
   0   3  15   14.69    5.98
   0  -3 -15   10.12    5.13
   0  -3 -16    2.77    3.47
   0   3  16    0.38    3.69
   0   3 -16    5.72    4.49
   0   3  17   35.97    9.22
   0   3 -17   35.12    9.02
   0  -3 -17   54.18   10.13
   0   3 -18  114.87   15.59
   0  -3 -18  103.56   14.33
   0  -3 -18  178.44   18.77
   0  -4   0 2379.80   33.62
   0   4   0 2392.88   33.23
   0   4   0 2393.45   31.80
   0  -4   1 6726.67   56.69
   0   4  -1 6549.37   51.80
   0  -4  -1 6685.96   56.16
   0   4   1 6632.43   56.18
   0   4   2  204.34   10.39
   0  -4   2  221.02   10.54
   0  -4  -2  203.67   10.43
   0   4   3    9.52    3.37
   0  -4  -3   17.80    3.70
   0   4  -3   14.77    2.70
   0  -4  -4   77.81    6.89
   0   4   4   66.37    6.53
   0   4  -4   77.34    5.61
   0   4  -5  408.19   12.55
   0   4   5  412.37   16.47
   0  -4  -5  420.60   16.52
   0   4  -6  598.19   15.49
   0  -4  -6  601.13   20.73
   0   4   6  577.54   20.67
   0   4  -7  878.23   19.21
   0   4   7  917.36   27.00
   0  -4  -7  918.47   20.72
   0  -4  -7  930.96   26.63
   0   4  -8    1.84    1.14
   0   4  -8    3.38    1.68
   0   4   8    6.28    3.39
   0  -4  -8    2.95    2.88
   0  -4  -8    2.95    1.77
   0  -4  -9  207.42   10.10
   0   4   9  211.88   14.66
   0  -4  -9  227.20   14.75
   0   4  -9  190.12    9.50
   0   4  10 1681.20   41.89
   0  -4 -10 1625.90   40.76
   0   4  11   89.29   10.51
   0  -4 -11   90.41   10.57
   0   4  12   48.55    8.57
   0  -4 -12   51.68    8.35
   0   4  13    0.48    3.35
   0  -4 -13   -3.25    3.88
   0   4 -13    6.15    5.40
   0  -4 -14    9.51    4.91
   0   4 -14    9.22    5.24
   0   4  14   15.58    5.58
   0   4  15   43.51    9.02
   0  -4 -15   37.74    8.49
   0   4 -15   27.95    7.56
   0  -4 -16   11.77    4.99
   0   4 -16   17.52    6.25
   0   4  16   17.51    6.40
   0   4  17   -2.77    4.91
   0  -4 -17   14.49    6.20
   0   4 -17   11.12    5.39
   0  -5   0    4.09    3.19
   0   5   0    2.36    2.40
   0   5   0   -3.26    2.91
   0   5  -1   10.61    2.83
   0   5   1    9.87    3.36
   0  -5   1   13.61    3.67
   0  -5  -1    4.42    3.20
   0  -5   2 1180.62   27.38
   0   5   2 1162.01   27.08
   0   5  -2 1102.37   24.24
   0  -5  -2 1143.57   26.87
   0  -5  -3  151.94   10.24
   0   5   3  141.12    9.92
   0  -5   3  136.80    3.47
   0   5  -3  146.43    8.55
   0  -5  -4  486.25   18.54
   0   5  -4  456.08   14.90
   0   5   4  469.43   18.50
   0  -5  -5  275.57   14.50
   0   5   5  267.46   14.46
   0   5  -5  248.11   10.94
   0   5   6   54.01    7.10
   0   5  -6   63.65    5.67
   0  -5  -6   62.59    7.61
   0  -5  -7   22.38    4.85
   0   5   7   24.33    5.66
   0   5  -7   33.25    4.20
   0   5   8 1142.62   33.38
   0  -5  -8 1152.11   32.72
   0   5  -8 1104.49   23.63
   0  -5  -8 1188.43   26.38
   0  -5  -9    2.91    2.32
   0   5   9    3.32    3.15
   0  -5  -9    3.44    3.31
   0  -5 -10   60.82    8.94
   0   5  10   58.32    8.68
   0   5  11   -0.60    3.72
   0  -5 -11    7.34    3.95
   0   5  12   41.24    8.54
   0  -5 -12   26.92    6.47
   0   5  13   69.79   10.62
   0  -5 -13   68.06   10.45
   0  -5 -14   10.21    5.68
   0   5  14   12.70    5.89
   0   5 -14   11.30    5.98
   0  -5 -15   -1.16    3.61
   0   5 -15   -3.47    4.48
   0   5  15    4.37    4.60
   0   5 -16   10.26    6.14
   0  -5 -16   12.21    6.10
   0   5  16   11.07    5.79
   0   5  17  131.82   16.34
   0   5 -17  118.16   15.67
   0  -5 -17  125.98   15.73
   0  -6   0 1589.54   34.43
   0   6   0 1600.38   32.42
   0  -6   1  124.08   10.15
   0   6   1  118.01    9.70
   0  -6  -1  132.59   10.50
   0   6  -1  117.78    8.93
   0  -6   2  129.97   10.48
   0   6  -2  121.54    9.12
   0  -6  -2  137.37   10.45
   0   6   2  125.33   10.23
   0   6   3   34.45    6.49
   0   6  -3   37.29    5.22
   0  -6  -3   32.63    5.68
   0   6  -4    4.68    2.38
   0  -6  -4    1.73    2.66
   0   6   4   -1.18    3.99
   0   6   5   48.75    7.19
   0   6  -5   48.99    5.51
   0  -6  -5   40.32    6.45
   0   6  -6  879.78   22.79
   0   6   6  853.14   28.29
   0  -6  -6  862.71   28.14
   0  -6  -7   47.61    7.10
   0   6  -7   55.58    5.75
   0   6   7   73.25    9.47
   0   6  -8   13.21    3.30
   0  -6  -8   12.24    4.64
   0   6   8   10.88    4.54
   0  -6  -9   22.40    5.80
   0   6   9   21.74    6.18
   0  -6  -9   21.29    4.01
   0   6  10  203.18   16.34
   0  -6 -10  186.91   15.21
   0  -6 -11   92.62   11.22
   0   6  11   84.44   11.36
   0  -6 -12   15.87    5.30
   0   6  12   30.43    7.30
   0   6  13   68.21   10.82
   0  -6 -13   23.12    6.98
   0   6  14   25.92    7.17
   0  -6 -14   32.33    8.20
   0   6  15   -3.30    3.66
   0   6 -15    2.79    4.03
   0   6 -16   22.54    7.84
   0   6  16   42.79   10.10
   0  -6 -16   17.21    6.85
   0   7   0    2.18    2.53
   0  -7   0   -3.59    2.96
   0   7   1 2363.29   45.65
   0  -7  -1 2390.32   46.19
   0   7   1 2209.53   42.10
   0   7  -1 2334.21   42.51
   0  -7   1 2398.63   46.39
   0   7  -2  496.01   19.62
   0   7   2  451.12   20.41
   0  -7   2  488.88   21.72
   0  -7  -2  493.73   21.55
   0  -7   3  471.22   21.22
   0   7   3  450.07   20.73
   0   7  -3  487.77   18.96
   0  -7  -3  445.70   20.47
   0   7   4  132.16   11.69
   0   7  -4  133.95    9.95
   0  -7  -4  137.10   11.82
   0   7  -5   41.51    5.70
   0   7   5   36.25    6.89
   0  -7  -5   37.18    6.56
   0  -7  -6  104.25   10.90
   0   7  -6  110.54    8.85
   0   7   6  108.69   11.35
   0   7   7   84.68   10.21
   0  -7  -7   86.35   10.13
   0   7  -7   81.40    7.72
   0   7   8  372.09   21.18
   0  -7  -8  356.31   20.46
   0   7   9    2.59    3.74
   0  -7  -9    0.01    4.13
   0   7  10  129.49   13.67
   0  -7 -10  123.00   13.05
   0   7  11   75.75   11.10
   0  -7 -11   59.78   10.18
   0   7  12    9.66    4.75
   0  -7 -12    3.62    4.95
   0   7  13   53.54    9.70
   0  -7 -13   40.33    8.76
   0   7  14    1.35    3.66
   0  -7 -14    9.65    4.48
   0  -7 -15   83.60   12.84
   0   7  15   81.67   13.10
   0  -7 -16   45.84   10.02
   0  -8   0   -1.54    3.03
   0   8   0    1.40    3.12
   0   8   1  380.07   19.02
   0   8  -1  362.74   18.38
   0  -8  -1  381.33   20.33
   0  -8   1  384.77   20.46
   0   8   2  117.03   11.58
   0   8   2  119.11   11.15
   0   8  -2  123.89   10.82
   0  -8  -2  113.61   11.59
   0  -8   2  170.96   13.78
   0   8   3  164.65   13.52
   0   8  -3  160.28   11.73
   0  -8  -3  156.08   13.26
   0  -8  -4   58.15    8.44
   0   8   4   54.71    8.61
   0   8  -4   62.12    7.61
   0   8  -5    1.15    2.33
   0  -8  -5    2.25    3.87
   0   8   5    2.59    3.42
   0   8  -6  484.13   19.89
   0   8   6  490.25   24.48
   0  -8  -6  519.30   24.97
   0  -8  -7   17.67    5.71
   0   8   7   11.53    5.35
   0   8   8  128.83   13.53
   0  -8  -8  113.68   12.95
   0   8   9   10.23    5.13
   0  -8  -9   10.20    4.81
   0  -8 -10    5.26    3.95
   0   8  10    7.01    4.51
   0   8  11  218.93   18.95
   0  -8 -11  228.24   19.14
   0  -8 -12    9.39    5.36
   0   8  12   18.01    6.70
   0  -8 -13    5.31    4.88
   0   8  13   14.99    6.64
   0  -8 -14   10.45    5.94
   0   8  14    9.15    5.65
   0  -8 -15   -6.17    4.40
   0  -9   0    2.78    3.71
   0   9   0    1.71    3.04
   0  -9  -1   21.28    6.36
   0  -9   1   26.73    7.02
   0   9  -1   16.29    4.85
   0   9   1   27.50    6.00
   0  -9  -2   32.70    7.01
   0   9   2   28.09    5.98
   0  -9   2   38.84    7.56
   0   9   2   36.75    7.31
   0   9  -3  107.22   10.70
   0   9   3   90.11   10.94
   0   9   3  107.29   11.72
   0  -9  -3   94.42   11.46
   0  -9  -4    8.57    4.96
   0   9  -4   10.03    3.93
   0   9   4    1.55    3.23
   0   9   5   11.84    5.26
   0   9  -5   12.92    4.23
   0  -9  -5    0.81    3.20
   0  -9  -6    9.41    5.48
   0   9   6    3.02    4.45
   0  -9  -7    6.35    5.03
   0   9   7   12.52    6.10
   0   9   8   -0.68    4.12
   0  -9  -8    4.89    4.07
   0  -9  -9    9.75    5.82
   0   9   9   -2.35    3.70
   0  -9 -10    1.86    3.29
   0   9  10    0.52    3.80
   0  -9 -11   10.71    5.23
   0   9  11    0.07    3.84
   0   9  12   94.48   13.50
   0  -9 -12   71.73   11.55
   0  -9 -13   13.18    5.94
   0   9  13   21.45    8.45
   0 -10   0   58.82    9.81
   0  10   0   45.39    7.95
   0  10  -1   27.36    6.53
   0 -10  -1   37.79    7.70
   0  10   1   36.97    7.14
   0 -10   1   55.91    9.88
   0 -10  -2  191.52   16.66
   0 -10   2  188.16   16.59
   0  10   2  193.09   16.07
   0  10  -2  192.48   15.36
   0  10  -3  135.63   12.56
   0 -10  -3  141.72   14.45
   0  10   3  134.05   14.28
   0  10   3  133.17   13.73
   0  10   4   -2.49    4.11
   0  10   4    8.96    4.46
   0  10  -4    3.31    3.49
   0 -10  -4   -0.18    4.19
   0 -10  -5    1.69    4.36
   0  10   5   10.82    6.11
   0  10   6  124.11   14.36
   0 -10  -6  166.05   16.27
   0 -10  -7   -0.85    4.06
   0  10   7    0.66    3.96
   0 -10  -8   -3.69    4.20
   0  10   8    2.80    3.60
   0 -10  -9   34.19    8.34
   0  10   9   25.28    6.91
   0 -10 -10    6.95    4.96
   0  10  10   15.04    6.71
   0 -10 -11    7.58    4.52
   0  10  11   11.80    6.09
   0 -10 -12   13.01    5.84
   0 -11   0    7.11    4.98
   0  11   0    5.76    4.81
   0 -11   1  128.17   14.55
   0  11   1  136.84   14.22
   0 -11  -1  127.53   14.69
   0 -11   2  266.12   21.03
   0 -11  -2  272.46   21.02
   0  11   2  313.77   21.40
   0  11  -2  309.17   20.37
   0  11   3   -3.35    3.27
   0  11  -3    3.45    3.06
   0 -11  -3   -3.98    5.07
   0  11   4   59.16   10.37
   0 -11  -4   50.50    9.85
   0  11   4   48.24    8.91
   0  11   5  153.02   16.43
   0  11   5  141.17   15.29
   0 -11  -5  150.23   16.18
   0  11   6    9.06    4.75
   0 -11  -6   11.78    5.09
   0  11   7    3.91    5.24
   0 -11  -7    5.96    5.48
   0  11   8  150.46   16.78
   0 -11  -8  128.65   15.55
   0  11   9    0.31    3.73
   0 -11  -9    7.16    4.87
   0  11  10   44.11    9.97
   0 -11 -10   43.55    9.81
   0 -12   0  201.01   19.40
   0  12   0  199.84   17.90
   0 -12  -1    2.77    5.50
   0  12   1    1.92    3.07
   0  12  -1    2.39    4.23
   0 -12   1    4.00    4.70
   0  12  -2   21.55    6.47
   0 -12  -2   24.47    7.04
   0  12   2   34.92    8.27
   0  12   3   20.56    6.63
   0 -12  -3   29.18    7.79
   0  12   4   24.18    6.99
   0 -12  -4   18.45    6.53
   0 -12  -5   -0.51    4.51
   0  12   5   -1.31    3.64
   0 -12  -6   19.77    6.71
   0  12   6   24.62    7.04
   0  12   6   19.74    5.97
   0  12   7    6.03    5.07
   0 -12  -7   -0.24    4.44
   0  12   7   -1.82    3.85
   0 -12  -8    0.53    4.25
   0  13   0    0.90    3.43
   0 -13   0    7.37    5.48
   0  13   1    6.61    3.56
   0 -13  -1    5.52    5.29
   0  13  -1   -0.87    2.68
   0  13   2   42.04    9.27
   0 -13  -2   34.29    9.21
   0  13   3    2.71    3.97
   0 -13  -3   10.41    6.27
   0  13   4   19.21    6.61
   0  13   5    2.82    3.76
  -1   0   0    9.06    1.73
  -1   0   0    7.62    1.75
  -1   0   0   10.88    1.71
  -1   0   0   14.16    1.97
  -1   0  -1  168.84    5.98
  -1   0   1  174.64    4.85
  -1   0  -1  168.97    6.05
  -1   0  -1  169.32    6.10
   1   0  -1  170.46    4.88
  -1   0   1  169.19    4.73
  -1   0  -2 1779.04   22.10
   1   0  -2 1881.53   20.24
  -1   0  -2 1871.81   13.79
  -1   0   2 1938.53   14.89
  -1   0   2 1869.62   13.69
  -1   0  -2 1903.05   21.82
  -1   0  -2 1911.14   21.96
  -1   0  -3  583.27   13.16
  -1   0  -3  583.25   13.51
  -1   0  -3  567.97   10.26
   1   0  -3  572.08   13.26
  -1   0  -3  543.55   13.35
   1   0  -4  490.88   14.05
  -1   0  -4  470.33   13.46
  -1   0  -4  466.82   13.24
  -1   0  -4  506.08   11.78
   1   0  -5 2202.96   32.19
  -1   0  -5 2090.29   27.05
  -1   0  -5 2069.29   29.79
  -1   0  -5 2215.11   31.38
  -1   0  -6    3.86    2.02
   1   0  -6   11.09    3.38
  -1   0  -6    3.82    2.11
  -1   0  -6    8.10    2.93
  -1   0  -7    9.03    3.13
   1   0  -7   10.44    3.64
  -1   0  -7    6.84    2.45
  -1   0  -7    2.84    2.03
   1   0  -8  306.72   15.44
  -1   0  -8  318.62   14.55
  -1   0  -8  305.79   14.06
  -1   0  -9  540.68   19.98
  -1   0  -9  528.60   19.84
   1   0  -9  534.51   21.61
  -1   0 -10    6.59    3.35
  -1   0 -10   11.53    3.89
   1   0 -10    8.00    4.45
   1   0 -11  242.57   16.38
  -1   0 -11  252.82   15.63
  -1   0 -11  239.82   14.97
  -1   0 -12   47.52    7.55
   1   0 -12   52.92    8.44
  -1   0 -12   44.52    7.16
   1   0 -13  413.57   23.56
  -1   0 -13  421.89   21.60
  -1   0 -13  410.31   21.90
   1   0 -14   35.12    7.80
  -1   0 -14   37.37    7.61
  -1   0 -14   36.77    7.25
  -1   0 -15    1.38    2.79
  -1   0 -15    4.92    3.40
   1   0 -15    2.64    4.16
  -1   0 -16   -3.83    3.04
   1   0 -16   -1.91    4.14
  -1   0 -16   -0.85    3.31
  -1   0 -17   10.00    5.18
   1   0 -17   10.01    5.34
  -1   0  17   20.29    7.03
  -1   0  18   10.51    5.68
   1   0 -18    3.43    6.15
  -1   0 -18    3.43    4.03
  -1   0 -19    0.12    4.08
   1   1 -18   39.98   10.35
  -1  -1 -18   34.91    8.78
  -1   1  18   30.25    8.07
  -1  -1 -17   14.06    5.67
   1   1 -17   13.79    6.74
  -1  -1 -17   21.91    6.67
  -1   1  17    8.71    5.36
   1   1 -16   47.30    9.83
  -1  -1 -16   47.64    9.11
  -1  -1 -16   49.42    9.15
  -1   1  16   34.45    7.83
  -1  -1 -15   15.92    5.20
   1   1 -15   19.97    6.39
  -1   1  15   23.42    6.24
  -1  -1 -15   16.89    5.57
  -1  -1 -14   23.63    6.28
  -1  -1 -14   12.66    5.01
   1   1 -14    7.94    4.45
  -1   1  14   16.02    5.90
  -1   1  13   13.82    4.71
   1   1 -13   11.91    5.31
  -1  -1 -13   12.79    4.35
  -1  -1 -13   12.24    4.45
  -1  -1 -12  165.08   13.25
  -1  -1 -12  189.71   14.45
   1   1 -12  150.61   13.85
  -1  -1 -11  875.56   29.52
  -1  -1 -11  845.04   28.02
   1   1 -11  843.04   30.39
   1   1 -10  122.51   11.33
  -1  -1 -10  136.76   11.12
  -1  -1 -10  129.29   10.63
   1   1  -9  599.25   23.02
  -1  -1  -9  591.14   20.67
  -1  -1  -8  432.56   16.44
   1   1  -8  460.09   19.18
  -1  -1  -7   89.05    7.01
   1   1  -7   95.72    8.34
  -1  -1  -7   89.46    6.63
  -1  -1  -6  255.12   10.66
   1   1  -6  232.10   12.06
  -1  -1  -6  240.29   10.60
  -1  -1  -5 1921.74   26.36
  -1   1   5 2023.09   28.42
  -1  -1  -5 2009.01   28.06
  -1   1   4 1126.94   19.06
  -1  -1  -4 1235.37   20.74
  -1  -1  -4 1158.61   18.23
  -1  -1  -3 1064.39   19.03
  -1  -1  -3 1071.72   19.73
  -1   1   3 1118.78   16.62
  -1  -1  -3 1095.19   15.10
  -1  -1  -3 1152.85   18.82
  -1  -1  -2 1660.48   21.69
  -1  -1  -2 1679.33   21.80
  -1  -1  -2 1670.99   15.17
  -1  -1  -2 1611.38   21.38
  -1   1   2 1669.99   17.55
  -1  -1  -1  515.93    7.07
   1  -1   1  501.31    8.18
  -1   1   1  494.58   10.15
  -1  -1  -1  494.57   10.58
  -1  -1  -1  475.96   10.48
  -1  -1  -1  486.74   11.07
  -1   1   1  505.81    8.55
  -1  -1   0  250.60    6.67
   1   1   0  262.24    5.00
  -1  -1   0  264.80    6.67
  -1   1   0  243.85    7.41
  -1   1   0  250.74    7.14
   1  -1   0  240.93    5.87
  -1  -1   0  256.76    7.47
  -1   1   0  237.68    6.44
  -1   1  -1  484.19    9.11
   1   1   1  475.64    8.34
  -1  -1   1  507.79    8.44
  -1  -1   1  481.73   10.48
  -1   1  -1  498.81   11.03
  -1  -1   1  512.72    7.48
   1  -1  -1  492.78    9.63
  -1   1  -2 1684.71   20.92
   1  -1  -2 1632.10   20.27
   1   1   2 1632.54   18.68
  -1   1  -2 1524.65   20.85
  -1   1  -3 1045.36   18.01
  -1   1  -3 1082.67   18.83
   1  -1  -3 1064.12   18.79
  -1   1  -4 1158.02   20.23
  -1   1  -4 1115.18   20.26
   1  -1  -4 1192.62   22.03
  -1   1  -5 1914.54   27.75
   1  -1  -5 2059.62   31.63
  -1   1  -5 1957.44   28.66
  -1   1  -6  229.31   10.49
  -1   1  -6  229.18   10.50
   1  -1  -6  232.14   12.09
  -1   1  -7   99.80    7.52
  -1   1  -7   84.05    6.86
  -1   1  -7  102.39    7.87
   1  -1  -7   90.41    8.08
  -1   1  -8  430.37   16.14
   1  -1  -8  473.36   19.17
  -1   1  -8  449.97   16.50
  -1   1  -8  453.79   17.39
   1  -1  -9  605.67   23.05
  -1   1  -9  597.19   20.18
  -1   1  -9  569.39   20.90
  -1   1  -9  582.42   19.68
  -1   1 -10  132.50   10.16
   1  -1 -10  137.27   11.93
  -1   1 -10  132.22   10.82
  -1   1 -11  899.47   27.64
   1  -1 -11  870.77   31.02
  -1   1 -11  884.52   29.10
  -1   1 -12  178.97   13.04
   1  -1 -12  178.59   14.91
  -1   1 -12  194.01   14.57
   1  -1 -13   22.71    6.50
  -1   1 -13    9.24    4.01
  -1   1 -13   11.06    3.94
  -1   1 -14   17.10    5.72
   1  -1 -14   11.51    5.10
  -1   1 -14   17.88    5.04
  -1   1 -15   28.22    7.16
   1  -1 -15   23.55    7.05
  -1   1 -15   26.85    6.37
  -1   1 -16   53.47    9.70
   1   1  16   65.29   10.93
   1  -1 -16   41.36    9.28
   1   1  17   11.05    5.19
  -1   1 -17    7.99    4.96
   1  -1 -17   11.14    6.00
   1   1  18   34.63    9.46
   1  -1 -18   53.63   11.43
  -1   1 -18   23.07    7.03
  -1  -2 -18   51.34    9.95
   1   2 -18   49.77   11.04
  -1   2  18   60.93   11.28
  -1  -2 -18   43.89    9.46
  -1  -2 -17   12.31    6.16
  -1   2  17   13.68    6.08
  -1  -2 -17    5.80    3.38
   1   2 -17    6.80    5.04
  -1   2  16   36.32    8.49
   1   2 -16   37.48    8.92
  -1  -2 -16   23.98    7.04
  -1  -2 -16   32.49    7.65
   1   2 -15   15.40    5.75
  -1  -2 -15   18.03    5.87
  -1  -2 -15   17.68    5.60
  -1   2  15   13.47    5.52
  -1   2  14   10.48    4.17
   1   2 -14   13.85    5.45
  -1  -2 -14   11.61    4.53
  -1  -2 -14   15.71    5.36
  -1  -2 -13   29.58    6.38
   1   2 -13   24.12    6.60
  -1  -2 -13   22.81    6.16
  -1   2  13   16.29    4.95
  -1  -2 -12  626.59   25.74
   1   2 -12  590.23   27.22
  -1   2  12  575.19   25.48
   1   2 -11  179.63   14.52
  -1   2  11  173.43   13.39
  -1  -2 -11  183.88   13.45
   1   2 -10   76.08    9.47
  -1   2  10   66.62    8.33
  -1  -2 -10   60.52    7.64
  -1   2   9   51.94    7.02
  -1  -2  -9   40.38    5.15
   1   2  -9   39.38    6.80
  -1  -2  -9   34.72    5.22
  -1  -2  -8  198.15   10.39
  -1  -2  -8  194.73   11.48
  -1   2   8  205.75   12.25
  -1   2   7  396.54   15.76
  -1  -2  -7  377.04   14.63
  -1  -2  -7  379.38   13.88
  -1  -2  -6 1423.80   26.07
  -1   2   6 1420.96   27.39
  -1  -2  -6 1409.19   25.43
  -1  -2  -5 2007.26   29.22
  -1  -2  -5 1986.15   28.51
  -1   2   5 2073.71   30.83
  -1   2   4 3021.09   34.24
  -1  -2  -4 3002.95   34.21
  -1  -2  -4 2972.36   31.64
  -1  -2  -3 1741.01   22.07
  -1  -2  -3 1716.95   25.37
  -1   2   3 1750.73   24.35
  -1   2   2 3043.86   29.44
   1  -2   2 2912.37   28.27
  -1  -2  -2 3064.19   26.63
   1  -2   1 1290.77   18.18
  -1  -2  -1 1374.02   17.20
   1   2  -1 1373.48   11.69
  -1   2   1 1334.32   18.59
  -1   2   0   10.89    2.77
  -1   2   0    3.94    2.27
  -1  -2   0    1.18    1.54
  -1  -2   0    3.22    1.56
   1  -2   0    3.36    2.13
   1   2   0    0.96    1.59
  -1  -2   0    1.31    1.38
  -1   2   0    4.84    1.32
  -1  -2   1 1414.13   18.31
  -1  -2   1 1391.48   13.83
  -1   2  -1 1350.64   20.43
   1  -2  -1 1292.44   19.30
   1   2   1 1347.41   17.91
  -1   2  -1 1294.75   13.61
   1  -2  -2 2930.37   30.98
   1   2   2 2957.62   29.10
  -1   2  -2 2974.05   31.23
   1  -2  -3 1735.04   26.05
  -1   2  -3 1709.43   22.54
   1   2   3 1710.05   24.32
  -1   2  -3 1685.74   25.16
  -1   2  -4 2941.93   31.22
  -1   2  -4 2876.43   33.75
   1  -2  -4 2908.56   36.39
   1   2   4 2980.26   35.14
  -1   2  -5 1955.87   27.48
  -1   2  -5 2044.36   30.02
   1   2   5 2051.73   31.83
   1  -2  -5 2058.64   33.16
   1   2   6 1409.13   28.62
  -1   2  -6 1393.78   24.91
   1  -2  -6 1434.52   29.54
  -1   2  -6 1360.92   25.70
   1  -2  -6 1330.81   10.57
  -1   2  -7  345.49   13.18
   1   2   7  387.19   16.20
  -1   2  -7  369.70   14.21
   1  -2  -7  385.73   16.58
   1  -2  -8  210.41   13.12
  -1   2  -8  199.53   10.92
   1   2   8  221.71   13.19
  -1   2  -8  206.63   10.90
  -1   2  -9   40.50    5.21
   1  -2  -9   38.15    6.66
  -1   2  -9   33.66    4.96
   1   2  10   63.59    8.25
   1  -2 -10   61.72    8.45
  -1   2 -10   80.06    7.60
  -1   2 -10   61.21    7.72
  -1   2 -10   63.08    7.08
  -1   2 -11  191.78   12.39
  -1   2 -11  179.44   13.74
   1   2  11  156.70   13.20
   1  -2 -11  192.99   14.72
  -1   2 -11  183.88   12.13
   1  -2 -12  570.52   26.44
  -1   2 -12  567.85   22.09
   1   2  12  590.88   26.50
  -1   2 -12  587.26   25.52
   1  -2 -13   27.51    6.89
  -1   2 -13   34.52    6.20
  -1   2 -13   21.07    6.33
   1   2  13   20.40    6.10
   1   2  14   18.94    6.03
   1  -2 -14   18.16    5.91
  -1   2 -14    9.44    4.09
  -1   2 -15   10.08    4.98
   1   2  15    9.04    4.84
   1  -2 -15    9.35    4.57
   1  -2 -16   19.31    6.88
   1   2  16   37.22    8.81
  -1   2 -16   29.42    7.62
   1   2  17   20.08    6.76
  -1   2 -17   11.34    5.71
   1  -2 -17   -0.14    3.79
   1  -2 -18   55.41   11.11
  -1   2 -18   44.61    9.63
  -1  -3 -18    4.23    3.78
  -1  -3 -18   12.54    5.89
  -1   3  18    3.08    3.26
   1   3 -17   18.02    7.51
  -1  -3 -17   32.12   12.23
  -1   3  17    5.02    4.78
  -1  -3 -17   13.67    5.39
  -1  -3 -16   35.10    8.68
   1   3 -16   31.71    8.91
  -1   3  16   38.07    8.47
  -1  -3 -16   25.02    6.94
  -1  -3 -15   31.75    6.72
  -1  -3 -15   40.52    8.63
  -1   3  15   46.76    9.26
   1   3 -15   36.56    8.49
   1   3 -14    6.81    5.25
  -1  -3 -14    3.31    3.58
  -1   3  14    0.63    4.15
  -1   3  13   11.38    4.42
   1   3 -13   16.81    6.27
  -1  -3 -13   15.30    5.08
   1   3 -12  237.65   17.81
  -1  -3 -12  217.99   15.59
  -1   3  12  236.85   16.78
  -1   3  11   29.31    6.14
   1   3 -11   47.63    8.10
  -1  -3 -11   30.32    5.97
  -1  -3 -10  189.13   12.97
  -1   3  10  181.93   13.35
  -1  -3 -10  175.89   10.87
  -1  -3  -9  150.16    9.82
   1   3  -9  143.65    6.84
  -1   3   9  156.12   11.76
  -1  -3  -9  153.70   11.17
  -1  -3  -8   25.24    4.29
  -1  -3  -8   21.73    4.38
  -1   3   8   26.37    5.11
   1   3  -8   21.25    2.44
  -1  -3  -7  260.23   12.81
  -1   3   7  258.08   13.52
   1   3  -7  238.11    6.50
  -1  -3  -7  251.64   11.85
   1   3  -6  249.26    5.00
  -1   3   6  285.63   13.20
  -1  -3  -6  263.96   12.04
   1   3  -6  249.19    5.14
  -1  -3  -6  277.94   12.22
  -1  -3  -5  660.35   17.71
   1   3  -5  620.23    8.34
  -1   3   5  692.78   19.53
  -1  -3  -5  644.45   17.96
  -1  -3  -4  617.28   16.24
  -1   3   4  601.10   17.27
   1   3  -4  578.00    8.82
  -1  -3  -4  615.17   17.10
  -1  -3  -3   65.51    5.20
  -1   3   3   69.87    6.02
  -1  -3  -2  799.93   16.66
  -1   3   2  808.52   18.07
   1  -3   2  732.58   16.96
   1   3  -1 9392.07   43.98
  -1   3   1 9718.38   61.05
   1  -3   1 9712.42   60.17
  -1  -3  -1 9999.00   57.84
  -1  -3   0   45.17    4.33
  -1   3   0   43.58    4.88
   1  -3   0   36.67    4.27
   1   3   0   46.31    4.19
  -1  -3   1 9414.91   40.58
  -1   3  -1 9244.00   61.11
   1   3   1 9488.75   57.04
  -1  -3   1 9883.50   60.13
  -1   3  -1 9653.32   63.25
  -1  -3   1 9722.92   50.29
   1  -3  -1 9448.94   60.58
  -1   3  -2  775.20   17.85
  -1  -3   2  767.40   14.74
   1  -3  -2  799.21   18.58
   1   3   2  794.97   17.49
  -1  -3   2  751.65    8.69
  -1   3  -3   67.25    5.80
   1   3   3   67.56    5.70
   1  -3  -3   63.18    5.84
   1  -3  -4  606.69   18.17
   1   3   4  603.47   17.32
  -1   3  -4  601.44   16.67
   1  -3  -5  659.78   20.00
  -1   3  -5  700.17   18.44
  -1   3  -5  622.81   15.29
   1   3   5  675.54   19.58
  -1   3  -6  279.44   12.20
   1   3   6  266.65   13.15
  -1   3  -6  244.45   10.12
   1  -3  -6  271.42   13.70
  -1   3  -7  243.90   11.81
   1  -3  -7  249.96   14.14
  -1   3  -7  246.37   10.94
   1   3   7  247.96   13.67
   1  -3  -7  233.62    6.80
   1   3   8   25.87    5.07
   1  -3  -8   23.42    2.11
   1  -3  -8   23.19    4.91
  -1   3  -8   26.07    3.82
  -1   3  -8   22.78    4.01
  -1   3  -9  145.23    9.42
   1  -3  -9  167.08   12.81
   1   3   9  145.07   11.92
  -1   3  -9  151.44   10.16
   1   3  10  174.25   13.68
  -1   3 -10  178.75   11.44
  -1   3 -10  169.02   10.58
   1  -3 -10  167.12   13.47
  -1   3 -11   32.10    5.30
  -1   3 -11   32.46    5.33
   1  -3 -11   35.99    7.22
   1   3  11   37.40    7.24
   1  -3 -12  216.54   16.77
  -1   3 -12  229.24   13.55
  -1   3 -12  220.25   13.41
  -1   3 -12  243.39   17.21
   1   3  12  237.77   17.13
   1  -3 -13    8.25    4.97
   1   3  13    9.58    4.07
  -1   3 -13   12.55    4.75
   1   3  14   -4.38    4.92
   1  -3 -14    3.37    4.05
  -1   3 -14    4.75    4.14
   1   3  15   34.40    8.00
  -1   3 -15   30.25    7.27
   1  -3 -15   48.13    9.38
   1   3  16   49.00    9.26
  -1   3 -16   28.77    8.12
   1  -3 -16   38.28    8.93
  -1   3 -17   10.64    4.89
   1   3  17   13.39    6.49
   1  -3 -17   14.49    6.55
  -1   3 -18    6.91    5.55
  -1  -4 -18   76.46   12.14
   1   4 -17   22.45    7.04
  -1  -4 -17   18.38    6.86
  -1   4  17   17.76    6.68
  -1  -4 -17   25.17    6.94
  -1  -4 -16    7.56    4.47
   1   4 -16   18.66    6.65
  -1   4  16    9.17    5.03
  -1  -4 -16   10.71    5.29
  -1  -4 -15   22.32    6.31
   1   4 -15   49.66   10.39
  -1  -4 -15   46.23    9.36
  -1   4  15   40.71    8.73
  -1  -4 -14   16.93    5.45
  -1   4  14    9.60    5.05
   1   4 -14   11.92    5.73
  -1   4  13   -2.68    3.93
   1   4 -13    4.26    4.25
  -1  -4 -13    2.76    3.16
  -1  -4 -12   87.26   10.16
  -1   4  12   90.06   11.08
  -1  -4 -11   12.68    4.26
  -1  -4 -11   20.97    4.26
  -1   4  11   17.47    5.30
  -1   4  10   49.32    8.00
  -1  -4 -10   60.84    6.74
  -1  -4 -10   57.44    7.77
  -1   4   9   66.26    8.40
  -1  -4  -9   61.02    7.79
  -1  -4  -9   64.68    6.82
  -1  -4  -8  216.92   13.32
  -1  -4  -8  219.69   12.23
  -1   4   8  205.57   13.75
  -1  -4  -7  108.16    8.54
  -1  -4  -7  104.36    8.76
  -1   4   7   97.66    9.09
   1   4  -7  106.05    4.38
  -1  -4  -6  406.73   15.81
   1   4  -6  360.84    8.43
  -1  -4  -6  411.74   16.17
  -1   4   6  409.83   17.09
   1   4  -5   43.65    3.19
  -1   4   5   48.20    5.86
  -1  -4  -5   40.71    5.30
  -1  -4  -4  574.52   17.55
  -1   4   4  557.58   18.25
   1   4  -4  526.44   11.28
  -1   4   3  971.52   23.05
   1  -4   3  980.77   22.92
  -1  -4  -3  992.13   22.13
  -1  -4  -2  847.23   19.94
  -1   4   2  831.68   21.11
   1  -4   2  821.68   20.41
  -1  -4  -1  132.80    7.96
  -1   4   1  132.41    8.30
   1  -4   1  128.44    8.25
   1   4  -1  128.06    6.50
  -1  -4   0 3103.89   37.57
   1   4   0 3053.35   36.64
  -1   4   0 2965.56   39.33
   1  -4   0 2979.97   38.54
  -1  -4   1  137.84    6.22
  -1   4  -1  128.25    8.71
  -1   4  -1  142.12    8.90
   1  -4  -1  133.63    8.49
   1   4   1  122.63    7.74
  -1  -4   1  121.53    7.89
   1   4   2  848.48   20.45
  -1  -4   2  827.78   11.25
  -1   4  -2  797.15   20.01
  -1  -4   2  840.96   15.48
   1  -4  -2  817.49   21.10
   1   4   3  961.06   22.66
  -1   4  -3  939.37   22.04
  -1  -4   3  965.13   17.48
   1  -4  -3  956.60   23.82
   1  -4  -4  584.73   19.16
  -1   4  -4  563.69   17.23
   1   4   4  569.57   18.36
  -1   4  -5   47.25    5.25
   1   4   5   52.07    6.26
   1  -4  -5   52.74    6.65
   1   4   6  376.15   16.56
   1  -4  -6  381.56   17.23
  -1   4  -6  385.79   15.15
   1   4   7  112.29    9.83
   1  -4  -7  115.46   10.10
  -1   4  -7  112.94    8.56
   1  -4  -8  218.38   14.53
  -1   4  -8  200.59   11.49
   1   4   8  191.77   13.35
   1  -4  -8  198.69    7.83
  -1   4  -8  210.38   10.24
  -1   4  -9   58.87    6.74
   1  -4  -9   67.28    8.94
   1   4   9   70.22    8.62
  -1   4  -9   59.90    5.98
  -1   4 -10   59.81    6.16
   1  -4 -10   65.23    9.08
   1   4  10   65.65    9.09
  -1   4 -10   49.24    6.27
   1   4  11   30.45    7.00
  -1   4 -11   22.18    4.68
   1  -4 -11   18.69    5.72
   1   4  12   99.96   11.88
   1  -4 -12  103.83   12.18
   1  -4 -13    9.30    5.37
  -1   4 -13   -3.15    4.01
   1   4  13    2.04    3.99
   1  -4 -14   16.97    5.59
   1   4  14   19.88    6.58
  -1   4 -14   16.87    5.94
  -1   4 -15   23.04    6.77
   1   4  15   45.25    9.23
   1  -4 -15   30.37    8.55
  -1   4 -16   21.80    7.00
   1  -4 -16   18.21    6.91
   1   4  16    8.98    6.01
   1  -4 -17   22.22    7.45
  -1   4 -17   19.43    6.57
   1   4  17   25.09    7.61
  -1   4 -18   64.22   11.64
  -1  -5 -17    5.78    4.20
  -1  -5 -17   -0.36    4.06
  -1   5  17    9.92    5.44
  -1   5  16   -2.38    4.77
   1   5 -16   14.42    6.48
  -1  -5 -16   10.20    5.97
  -1  -5 -16    6.71    5.41
  -1  -5 -15   20.36    6.05
   1   5 -15   25.08    7.51
  -1   5  15   16.94    6.57
  -1   5  14   -2.01    3.25
  -1  -5 -14    6.94    4.74
  -1   5  13   31.80    7.70
  -1  -5 -13   37.01    7.86
  -1   5  12   21.07    6.43
  -1  -5 -12   24.27    6.04
  -1   5  11  240.68   17.48
  -1  -5 -11  233.28   16.23
  -1  -5 -10   35.18    6.42
  -1   5  10   30.60    6.38
  -1  -5 -10   35.85    5.66
  -1  -5  -9  268.43   14.50
  -1  -5  -9  259.48   15.95
  -1   5   9  261.81   16.69
  -1  -5  -8   78.31    8.61
  -1  -5  -8   71.08    7.58
  -1   5   8   81.34    9.17
  -1  -5  -7  243.59   14.21
  -1   5   7  262.33   15.39
  -1  -5  -7  249.07   13.44
  -1   5   6  158.77   11.71
  -1  -5  -6  164.20   11.21
   1   5  -6  149.10    6.73
   1   5  -5 1687.26   23.64
  -1  -5  -5 1784.18   34.78
  -1   5   5 1793.96   36.53
  -1  -5  -4   86.27    7.91
  -1   5   4   99.31    8.74
  -1   5   3  165.85   11.04
   1  -5   3  169.82   10.81
  -1  -5  -3  170.56   10.35
   1  -5   2  565.84   19.04
  -1  -5  -2  604.09   18.91
   1   5  -2  547.80   15.27
  -1   5   2  607.93   20.05
  -1   5   1  541.78   18.77
   1  -5   1  539.14   18.45
  -1  -5  -1  565.01   18.15
  -1   5   1  529.87   18.24
   1   5  -1  529.39   15.12
  -1   5   0  300.38   14.11
   1  -5   0  261.91   13.22
   1   5   0  277.30   12.75
  -1  -5   0  301.16   13.43
  -1  -5   1  549.43   18.38
  -1   5  -1  505.30   17.59
   1  -5  -1  529.59   18.51
   1   5   1  538.66   17.88
  -1   5  -1  484.01   18.34
   1   5   2  581.82   19.06
  -1  -5   2  559.66   12.88
   1  -5  -2  583.20   20.02
  -1   5  -2  559.92   18.33
   1  -5  -3  152.22   10.45
  -1  -5   3  164.17    7.23
   1   5   3  168.05   10.61
  -1   5  -3  169.78   10.28
  -1  -5   3  151.10    4.13
   1  -5  -4   89.06    8.50
   1   5   4   86.38    8.04
  -1  -5   4   84.49    5.56
  -1   5  -4   71.47    7.04
   1  -5  -5 1765.93   37.67
  -1   5  -5 1674.67   32.64
   1   5   5 1811.10   37.05
   1  -5  -6  163.02   12.41
  -1   5  -6  167.54   10.57
   1   5   6  168.90   12.13
  -1   5  -7  266.69   13.64
   1  -5  -7  229.14   15.19
   1   5   7  258.52   15.37
   1  -5  -8   84.72    9.66
   1   5   8   81.23    9.10
  -1   5  -8   72.70    7.33
   1   5   9  272.02   17.28
  -1   5  -9  253.72   13.85
   1  -5  -9  262.36   17.12
  -1   5 -10   47.20    6.30
   1  -5 -10   33.27    6.61
   1   5  10   33.93    6.88
   1   5  11  254.47   18.35
   1  -5 -11  256.04   18.52
   1   5  12   29.15    6.87
   1  -5 -12   18.42    5.81
   1   5  13   31.47    7.76
   1  -5 -13   34.93    8.07
   1  -5 -14    4.17    3.98
   1   5  14    3.92    4.57
   1  -5 -15   19.79    7.08
  -1   5 -15   29.05    7.84
   1   5  15   22.67    6.36
   1   5  16    1.42    3.86
   1  -5 -16   11.68    6.62
  -1   5 -16   -1.46    3.53
  -1   5 -17    7.78    4.93
  -1  -6 -17   31.91    8.36
  -1  -6 -16   16.64    6.11
  -1   6  16   17.42    6.81
   1   6 -16   27.41    8.64
   1   6 -15   72.22   12.39
  -1  -6 -15   81.39   11.62
  -1   6  15   46.11    9.25
  -1   6  14   25.24    7.29
  -1  -6 -14   30.58    7.55
  -1  -6 -13   24.91    6.99
  -1   6  13   24.53    7.24
  -1   6  12   16.93    5.42
  -1  -6 -12   21.65    5.96
  -1   6  11  253.87   18.52
  -1  -6 -11  246.49   17.45
  -1  -6 -10  158.24   12.02
  -1  -6 -10  162.40   13.64
  -1   6  10  153.25   14.09
  -1  -6  -9   88.84    9.07
  -1   6   9   99.74   11.21
  -1  -6  -9   89.43   10.01
  -1  -6  -8  154.70   11.75
  -1  -6  -8  146.36   12.17
  -1   6   8  144.05   12.49
  -1   6   7   31.41    6.90
  -1  -6  -7   19.50    4.57
  -1  -6  -7   24.83    5.55
   1   6  -6  336.01   11.76
  -1   6   6  374.51   18.83
  -1  -6  -6  397.24   18.52
  -1  -6  -5   21.21    4.98
   1   6  -5   26.69    3.73
  -1   6   5   32.94    6.36
  -1  -6  -4  189.21   12.34
  -1   6   4  181.34   12.69
   1  -6   3  282.54   15.50
  -1   6   3  278.89   15.18
  -1  -6  -3  316.32   15.37
   1  -6   2  437.57   18.54
  -1  -6  -2  422.08   17.69
  -1   6   2  416.66   18.30
   1   6  -2  420.37   15.02
  -1  -6  -1  476.66   18.66
  -1   6   1  465.24   19.08
   1  -6   1  402.37   17.88
  -1   6   1  441.20   18.63
   1   6  -1  422.79   15.16
  -1  -6   0  590.52   20.69
   1  -6   0  566.41   21.06
   1   6   0  546.31   17.45
   1   6   0  569.37   20.02
  -1   6   0  570.21   21.01
   1  -6  -1  450.83   18.95
  -1  -6   1  448.21   18.37
   1   6   1  440.04   17.86
  -1   6  -1  424.57   18.19
  -1   6  -2  410.25   17.26
   1   6   2  441.14   18.21
   1  -6  -2  421.84   18.45
  -1  -6   2  425.77   18.20
   1  -6  -3  319.88   16.37
  -1   6  -3  291.97   14.64
  -1  -6   3  293.72    9.60
   1   6   3  284.74   15.34
  -1  -6   4  174.42    7.70
   1  -6  -4  195.41   13.55
  -1   6  -4  168.76   11.37
   1   6   4  165.31   12.07
  -1  -6   5   30.39    3.57
   1   6   5   24.20    5.43
  -1   6  -5   29.74    5.04
   1  -6  -5   25.45    5.58
   1  -6  -6  380.26   19.43
  -1  -6   6  375.83   13.08
   1   6   6  377.15   18.91
  -1   6  -6  367.36   16.59
  -1   6  -7   30.48    5.29
   1   6   7   30.73    6.94
   1  -6  -7   28.14    6.21
   1  -6  -8  155.94   13.54
   1   6   8  128.30   12.04
  -1   6  -8  135.26   10.60
  -1   6  -9   94.32    9.06
   1  -6  -9   91.41   11.05
   1   6   9  104.01   11.49
   1  -6 -10  132.37   13.68
   1   6  10  163.73   14.68
   1  -6 -11  236.11   18.33
   1   6  11  281.84   19.75
   1   6  12   15.10    5.87
   1  -6 -12   29.60    8.31
   1   6  13   29.54    7.68
   1  -6 -13   16.27    6.46
   1   6  14   27.19    7.38
   1  -6 -14   28.03    7.78
   1   6  15   72.37   12.03
  -1   6 -15   80.27   12.96
   1  -6 -15   79.41   12.54
  -1   6 -16   26.07    7.47
   1   6  16   30.29    9.17
   1  -6 -16   23.61    7.71
  -1  -7 -16    3.15    4.70
  -1  -7 -15   48.39    9.59
  -1   7  15   28.75    8.14
  -1   7  14    9.97    5.33
  -1  -7 -14   12.90    4.81
  -1  -7 -13    2.99    3.44
  -1   7  13   10.56    5.75
  -1   7  12   51.44    9.86
  -1  -7 -12   39.67    7.87
  -1   7  11   11.39    5.04
  -1  -7 -11   15.71    5.31
  -1  -7 -10   61.15    9.22
  -1  -7 -10   70.12    8.59
  -1   7  10   49.04    8.49
  -1  -7  -9  146.07   12.16
  -1  -7  -9  171.17   14.29
  -1   7   9  158.90   14.61
  -1   7   8  282.55   18.73
  -1  -7  -8  298.65   17.28
  -1  -7  -8  317.25   18.84
  -1   7   7    0.38    3.99
  -1  -7  -7    1.12    2.84
  -1   7   6  193.19   14.58
  -1  -7  -6  187.37   14.04
  -1   7   5    5.66    3.66
   1   7  -5   10.18    2.76
  -1  -7  -5    9.89    3.93
  -1  -7  -4   18.79    4.81
  -1   7   4   14.89    4.64
   1  -7   3  129.04   11.63
  -1  -7  -3  156.19   12.02
  -1   7   3  151.86   12.38
  -1   7   2  519.22   22.11
  -1  -7  -2  530.47   21.51
   1   7  -2  520.63   18.52
   1  -7   2  535.27   22.43
  -1   7   2  484.26   21.79
   1  -7   1   67.28    8.38
  -1  -7  -1   70.44    8.11
  -1   7   1   72.44    8.69
   1   7  -1   78.45    7.44
   1   7   0  517.37   18.93
  -1   7   0  542.43   22.14
   1  -7   0  514.81   22.01
  -1  -7   0  536.89   21.79
   1  -7  -1   70.43    8.69
   1   7   1   66.01    7.97
  -1  -7   1   73.98    8.78
  -1   7  -1   67.89    8.12
  -1   7  -2  499.04   20.74
  -1  -7   2  523.60   22.00
   1  -7  -2  535.25   22.74
   1   7   2  501.07   21.23
  -1   7  -3  133.50   10.96
   1  -7  -3  138.92   11.85
   1   7   3  132.38   11.67
   1  -7  -4   21.61    5.87
  -1   7  -4   23.50    4.82
   1   7   4   16.35    4.98
  -1   7  -5    7.14    3.02
   1  -7  -5   21.55    5.93
   1   7   5   12.84    4.99
   1  -7  -6  190.71   14.82
   1   7   6  178.61   14.12
  -1   7  -6  207.94   13.56
   1   7   7   -2.07    4.33
  -1   7  -7    0.34    2.32
   1  -7  -7   -0.90    3.33
   1  -7  -8  321.76   20.14
   1   7   8  298.03   19.32
  -1   7  -8  295.95   16.36
   1  -7  -9  163.41   14.99
   1   7   9  173.92   15.18
   1   7  10   41.26    7.81
   1  -7 -10   56.66    9.68
   1  -7 -11   11.11    5.20
   1   7  11   30.74    7.64
   1   7  12   64.77   10.72
   1  -7 -12   42.23    9.04
   1  -7 -13    8.04    4.33
   1   7  13    3.69    3.99
   1  -7 -14    2.47    4.23
   1   7  14   11.62    5.33
   1   7  15   53.64   11.41
   1  -7 -15   48.75   10.37
  -1  -8 -15    7.91    5.02
  -1  -8 -14    7.18    4.96
  -1   8  14    6.72    5.07
  -1   8  13    7.00    4.88
  -1  -8 -13   17.98    6.26
  -1   8  12   11.85    6.21
  -1  -8 -12    3.42    3.31
  -1   8  11   44.49    9.04
  -1  -8 -11   40.26    7.86
  -1   8  10   84.32   11.52
  -1  -8 -10   86.03   11.30
  -1  -8  -9  227.50   16.19
  -1   8   9  209.86   17.68
  -1  -8  -9  184.01   15.89
  -1   8   8   15.01    4.95
  -1  -8  -8   24.47    5.65
  -1  -8  -8   24.13    6.31
  -1   8   7  310.34   20.14
  -1  -8  -7  279.56   18.45
  -1   8   6   73.08   10.29
  -1  -8  -6   62.41    8.84
  -1  -8  -5   24.39    6.08
  -1   8   5    9.91    4.59
  -1   8   4   48.64    8.27
  -1  -8  -4   55.16    8.10
   1   8  -4   57.40    6.78
  -1  -8  -3  184.81   14.09
  -1   8   3  202.46   15.28
   1  -8   3  180.22   14.25
  -1   8   3  190.62   14.78
   1  -8   2  262.32   17.54
  -1   8   2  278.56   17.63
  -1  -8  -2  261.04   16.40
  -1   8   2  304.77   18.38
   1  -8   1  168.40   13.77
   1   8  -1  163.61   11.58
  -1  -8  -1  151.94   12.62
  -1   8   1  151.24   12.85
  -1   8   0   71.68    9.10
  -1  -8   0   59.89    8.43
   1  -8   0   63.94    8.89
   1   8   0   71.43    7.85
  -1   8  -1  155.21   12.58
  -1   8  -1  155.65   13.00
   1   8   1  145.33   12.51
   1  -8  -1  142.39   12.91
  -1  -8   1  168.86   13.44
   1   8   1  164.69   11.88
  -1   8  -2  265.11   16.10
  -1  -8   2  278.52   17.48
   1   8   2  301.49   17.90
   1  -8  -2  276.74   17.81
  -1   8  -3  190.58   13.97
   1  -8  -3  163.91   13.81
   1   8   3  191.31   14.81
   1  -8  -4   40.95    7.48
  -1   8  -4   39.95    6.97
   1   8   4   55.86    8.67
   1   8   5   17.20    5.41
  -1   8  -5   17.51    4.96
   1  -8  -5   13.54    5.04
   1  -8  -6   72.57   10.09
  -1   8  -6   66.75    8.46
   1   8   6   63.53    9.33
   1  -8  -7  265.27   18.94
  -1   8  -7  306.18   17.47
   1   8   7  297.13   19.82
  -1   8  -8   21.56    5.03
   1  -8  -8   19.54    5.66
   1   8   8   32.23    8.44
   1  -8  -9  231.63   18.39
   1   8   9  228.85   18.25
   1  -8 -10   87.37   12.13
   1   8  10   76.40   11.10
   1  -8 -11   37.16    8.08
   1   8  11   51.34    9.27
   1  -8 -12    7.81    5.13
   1   8  12   17.08    6.53
   1   8  13    1.46    4.61
   1  -8 -13   12.05    5.64
   1  -8 -14   17.83    6.67
   1   8  14   20.39    7.30
  -1  -9 -14    6.52    4.32
  -1  -9 -13   27.09    7.25
  -1   9  13   41.89    9.77
  -1  -9 -12   12.60    6.09
  -1   9  12   11.66    6.32
  -1   9  11  120.09   15.04
  -1  -9 -11   97.65   12.94
  -1   9  10  209.30   19.15
  -1  -9 -10  210.56   18.09
  -1   9   9   46.53    9.07
  -1  -9  -9   44.63    8.63
  -1  -9  -9   57.32    8.92
  -1   9   8   13.71    5.83
  -1  -9  -8   36.99    7.99
  -1  -9  -7  120.49   13.03
  -1   9   7  132.49   14.31
  -1  -9  -6  131.10   13.39
  -1   9   6  142.53   14.25
  -1  -9  -5  177.05   15.27
  -1   9   5  154.31   15.03
  -1   9   4   36.77    7.79
  -1  -9  -4   35.64    6.98
  -1   9   4   34.39    7.65
  -1   9   3   57.29    9.55
   1  -9   3   42.23    8.00
  -1  -9  -3   49.72    8.17
  -1   9   3   58.16    8.87
  -1   9   2   68.61    9.87
  -1  -9  -2   71.22    9.58
   1  -9   2   76.74   10.52
   1   9  -1  280.25   16.31
  -1  -9  -1  267.93   17.89
  -1   9   1  256.00   17.80
   1  -9   1  262.32   18.59
   1   9   0    2.62    3.41
  -1   9   0   -2.76    2.92
   1  -9   0    6.02    4.10
  -1  -9   0   -0.16    3.39
  -1   9  -1  258.04   17.71
   1  -9  -1  276.17   18.76
  -1   9  -1  260.13   17.66
   1   9   1  265.01   16.42
  -1  -9   1  263.16   17.86
   1   9   2   81.34    9.47
  -1   9  -2   67.43    9.30
   1   9   2   72.26    9.87
   1  -9  -2   85.74   10.92
   1   9   3   53.40    8.93
   1  -9  -3   57.51    9.65
  -1   9  -3   56.44    8.91
  -1   9  -4   43.37    7.55
   1   9   4   44.90    7.89
   1  -9  -4   26.25    6.75
   1  -9  -5  158.17   14.90
   1   9   5  172.30   15.54
  -1   9  -5  144.91   12.90
   1  -9  -6  134.87   14.05
  -1   9  -6  138.30   12.51
   1   9   6  153.53   14.81
   1  -9  -7  110.80   13.29
   1   9   7  128.04   13.89
  -1   9  -7  121.03   11.95
   1  -9  -8   13.03    5.29
   1   9   8   23.43    6.92
   1   9   9   43.05    8.98
   1  -9  -9   40.83    9.01
   1   9  10  205.09   18.86
   1  -9 -10  220.98   19.56
   1   9  11  128.64   15.36
   1  -9 -11  105.10   14.02
   1  -9 -12   32.80    8.72
   1   9  12    5.89    4.18
   1  -9 -13   30.00    8.95
   1   9  13   22.98    7.96
  -1 -10 -12   13.69    5.31
  -1  10  11   33.23    8.98
  -1 -10 -11   34.57    8.54
  -1  10  10   60.18   10.93
  -1 -10 -10   42.74    9.09
  -1  10   9    8.45    6.07
  -1 -10  -9    7.60    5.35
  -1  10   8   99.65   13.48
  -1 -10  -8   62.04   10.63
  -1 -10  -7   15.38    5.42
  -1  10   7   17.11    7.08
  -1 -10  -6   36.40    8.06
  -1  10   6   32.75    8.09
  -1  10   5   16.63    6.27
  -1  10   5   11.02    5.70
  -1 -10  -5    1.70    3.25
  -1  10   4   55.56    9.65
  -1  10   4   41.99    8.61
  -1 -10  -4   43.92    8.10
   1 -10   3   87.25   12.07
  -1 -10  -3   99.96   12.11
  -1  10   3  103.46   12.84
  -1  10   2    4.27    4.32
  -1 -10  -2    1.46    3.36
   1 -10   2    7.99    4.91
  -1 -10  -1  149.85   14.56
  -1  10   1  127.38   13.67
   1 -10   1  130.27   14.01
   1  10  -1  120.79   11.55
  -1 -10   0  615.67   29.43
   1 -10   0  657.47   30.53
   1  10   0  674.82   27.07
  -1  10   0  638.69   29.28
  -1 -10   1  146.00   14.60
  -1  10  -1  126.16   13.40
   1  10   1  130.72   12.53
  -1  10  -1  151.76   14.43
   1 -10  -1  121.73   13.55
   1  10   2   11.69    4.91
   1 -10  -2    6.24    4.55
  -1  10  -2   -1.93    2.76
   1 -10  -3   76.22   10.85
  -1  10  -3  100.80   11.64
   1  10   3   98.60   12.30
   1  10   3   89.76   10.67
   1 -10  -4   41.78    9.13
  -1  10  -4   50.82    8.33
   1  10   4   54.66    9.43
   1 -10  -5   13.39    6.12
  -1  10  -5    1.03    2.58
   1  10   5    9.83    5.55
   1 -10  -6   39.20    8.16
  -1  10  -6   49.73    8.22
   1  10   6   40.72    8.22
   1 -10  -7   17.73    6.70
   1  10   7   20.59    6.41
   1  10   8   69.88   11.18
   1 -10  -8   64.18   10.89
   1  10   9    0.90    4.41
   1 -10  -9    5.81    4.48
   1  10  10   46.27    9.79
   1 -10 -10   74.26   12.80
   1  10  11   34.32    8.61
   1 -10 -11   42.89   10.03
  -1 -11 -10   39.46    9.03
  -1  11   9   29.23    8.58
  -1 -11  -9   23.49    7.31
  -1  11   8   24.15    7.59
  -1 -11  -8   30.30    7.71
  -1 -11  -7  131.25   15.39
  -1  11   7  105.13   13.98
  -1 -11  -6   20.01    7.15
  -1  11   6   23.97    7.67
  -1  11   6   27.38    7.93
  -1 -11  -5    6.22    4.81
  -1  11   5   -2.52    4.03
  -1  11   5    4.14    4.51
  -1  11   4    1.47    3.68
  -1 -11  -4   11.25    5.60
  -1  11   3    3.57    3.62
  -1 -11  -3   -1.38    3.66
  -1  11   2   63.83   10.45
   1 -11   2   58.18    9.82
  -1 -11  -2   68.15   10.64
  -1  11   1   57.37    9.67
   1 -11   1   61.12   10.71
  -1 -11  -1   71.62   11.32
  -1  11   0    6.35    4.54
  -1  11   0    3.80    3.19
   1  11   0    8.36    4.24
  -1 -11   0    3.11    4.63
   1 -11   0    7.57    5.50
   1 -11  -1   59.18   10.27
   1  11   1   75.68   10.20
  -1  11  -1   80.12   11.41
  -1 -11   1   77.36   11.54
   1  11   2   56.83    9.29
   1 -11  -2   50.52    9.98
  -1  11  -2   62.38    9.77
   1  11   3   12.64    5.05
  -1  11  -3    3.50    4.38
   1 -11  -3    9.17    4.93
   1 -11  -4    8.95    5.65
  -1  11  -4    8.41    4.45
   1  11   4    7.72    4.75
   1  11   4    7.56    4.31
  -1  11  -5    2.08    3.13
   1  11   5   -5.33    5.09
   1 -11  -5   -0.10    4.00
   1  11   6   35.59    8.38
   1 -11  -6   20.80    6.94
   1 -11  -7   99.75   13.73
   1  11   7  108.10   14.32
   1 -11  -8   16.71    6.55
   1  11   8   20.92    7.19
   1 -11  -9   71.89   15.10
   1  11   9   29.06    8.06
  -1 -12  -8    2.99    3.90
  -1  12   7    0.67    4.27
  -1  12   7    9.93    6.40
  -1 -12  -7    7.00    4.72
  -1 -12  -6   61.54   11.38
  -1  12   6   43.88    9.30
  -1  12   5   11.13    6.47
  -1 -12  -5    6.57    4.68
  -1  12   4   26.41    8.02
  -1 -12  -4   14.37    6.76
  -1  12   3   11.20    6.17
  -1 -12  -3   -4.80    5.08
  -1  12   2    5.52    4.82
   1 -12   2    3.32    4.79
  -1 -12  -2    4.58    4.79
  -1  12   1   51.45    9.83
  -1 -12  -1   57.60   10.54
  -1  12   1   46.60    9.63
   1 -12   1   65.21   11.47
   1 -12   0    2.15    4.95
  -1  12   0    6.52    4.67
  -1  12   0   15.23    6.26
  -1 -12   0    8.86    5.11
   1 -12  -1   57.05   11.07
  -1  12  -1   62.44   10.72
   1 -12  -2   -2.30    4.01
  -1  12  -2   -0.21    3.88
   1  12   3    7.50    4.87
   1 -12  -3   -0.41    4.92
  -1  12  -3   14.02    6.64
   1  12   4   13.46    5.37
   1 -12  -4   20.77    7.75
  -1  12  -4   24.90    6.70
   1  12   5    5.38    3.79
   1  12   5   19.21    7.84
   1 -12  -5    6.86    5.60
   1  12   6   47.73    9.33
   1 -12  -6   62.69   11.52
   1  12   6   50.67   10.66
   1 -12  -7    9.51    5.69
   1  12   7    2.56    4.40
  -1  13   4   15.62    6.94
  -1 -13  -4   18.85    7.31
  -1 -13  -3   10.15    5.49
  -1  13   3   -4.52    4.08
  -1 -13  -2   58.59   11.24
  -1  13   2   69.38   12.32
  -1  13   2   48.66   10.20
  -1 -13  -1   85.70   13.15
  -1  13   1   88.30   13.76
  -1  13   1   85.89   13.44
   1 -13   1  118.80   15.74
  -1  13   0  205.24   20.05
   1 -13   0  255.80   23.08
  -1  13  -1  101.34   14.19
   1 -13  -1  120.18   16.05
  -1  13  -2   49.73   10.06
   1 -13  -2   67.20   12.04
   2   0   0 4297.88   21.72
  -2   0   0 4495.75   38.80
  -2   0   0 4369.41   40.71
  -2   0   0 4340.26   38.94
  -2   0   1 2305.14   26.57
  -2   0   1 2317.46   21.01
  -2   0   1 2355.13   30.50
  -2   0  -1 2337.46   29.88
  -2   0  -1 2301.87   29.91
  -2   0  -1 2280.57   30.15
  -2   0   1 2359.32   26.64
  -2   0  -1 2251.58   29.69
   2   0  -1 2290.77   21.20
  -2   0   2 4134.85   33.35
  -2   0   2 4099.31   33.12
  -2   0  -2 4180.51   42.19
   2   0  -2 4032.28   33.82
  -2   0  -2 4111.59   41.76
  -2   0  -2 4112.14   42.14
  -2   0   2 4177.47   18.62
  -2   0   2 4182.71   28.56
  -2   0  -3  718.13   18.96
  -2   0   3  791.90   13.97
  -2   0  -3  754.21   19.43
  -2   0  -3  752.76    9.20
  -2   0   3  775.49   11.26
   2   0  -3  774.30   16.86
  -2   0  -3  753.53   19.42
  -2   0   3  753.01   13.19
  -2   0   4   11.03    1.83
  -2   0  -4   14.27    3.59
  -2   0  -4    6.95    3.05
  -2   0  -4   10.85    1.72
  -2   0   4   12.44    1.70
   2   0  -4   11.87    2.78
  -2   0  -4    9.14    2.98
  -2   0   5   70.68    3.34
  -2   0  -5   69.94    6.88
   2   0  -5   73.70    6.62
  -2   0  -5   65.92    4.66
  -2   0  -5   73.03    6.89
  -2   0   5   76.45    4.34
  -2   0  -6 1006.49   25.62
  -2   0   6  986.43    9.85
  -2   0  -6 1057.07   19.82
   2   0  -6 1078.94   26.23
  -2   0  -6 1046.31   26.34
  -2   0  -7 1883.81   36.91
   2   0  -7 1967.81   37.89
  -2   0  -7 1909.12   29.67
  -2   0  -7 1917.52   37.01
  -2   0  -8  192.91   12.50
  -2   0  -8  228.19   11.45
  -2   0  -8  226.26   13.53
   2   0  -8  234.23   14.24
  -2   0  -9   46.92    6.62
   2   0  -9   40.93    6.52
  -2   0  -9   41.25    5.51
  -2   0  -9   50.60    7.25
  -2   0 -10    6.45    3.04
   2   0 -10    2.29    3.08
  -2   0 -10    7.97    4.23
   2   0 -11   43.71    7.65
  -2   0 -11   43.54    7.30
  -2   0 -11   44.44    6.41
   2   0 -12   35.32    7.56
  -2   0 -12   30.84    5.82
  -2   0 -12   28.48    5.96
  -2   0 -13   10.59    4.27
  -2   0 -13   10.43    4.35
   2   0 -13   20.80    6.34
  -2   0 -14   -1.37    3.03
  -2   0 -14    4.33    4.10
   2   0 -14    0.15    3.96
  -2   0  15    9.99    4.71
  -2   0 -15    3.71    3.32
  -2   0 -15   10.61    4.24
   2   0 -15   10.12    5.60
  -2   0 -16   38.62    7.82
  -2   0 -16   28.89    7.42
   2   0 -16   35.22    9.37
  -2   0  16   33.60    7.45
  -2   0  17    8.38    4.93
   2   0 -17    4.38    5.75
  -2   0 -17    2.98    3.47
  -2   0  18    7.75    5.44
  -2   1  18   62.21   10.84
  -2  -1 -18   41.98    9.00
  -2   1  17  153.80   16.20
   2   1 -17  136.88   17.00
  -2  -1 -17  138.13   15.62
   2   1 -16   26.91    7.91
  -2   1  16   15.83    5.47
  -2  -1 -16   26.56    7.12
  -2  -1 -15   69.92    9.88
   2   1 -15   66.88   11.03
  -2  -1 -15   61.55   10.08
  -2   1  15   82.82   11.03
  -2   1  14   41.97    7.71
   2   1 -14   36.75    8.16
  -2  -1 -14   37.76    7.02
  -2  -1 -14   50.64    8.94
  -2  -1 -13   93.56   10.27
   2   1 -13   69.22   10.67
  -2   1  13   76.63    9.55
  -2  -1 -13   63.23    9.44
  -2  -1 -12   10.34    4.14
  -2  -1 -12    8.21    3.90
  -2   1  12    4.23    3.14
   2   1 -12   10.02    5.21
  -2  -1 -11  437.34   19.37
   2   1 -11  400.12   21.78
  -2   1  11  434.56   19.97
  -2  -1 -11  405.02   21.30
  -2  -1 -10  403.03   20.23
   2   1 -10  393.27   20.60
  -2  -1 -10  422.37   17.91
  -2   1  10  412.35   18.44
   2   1  -9  359.21   18.89
  -2   1   9  358.84   16.09
  -2  -1  -9  340.24   18.01
  -2  -1  -9  375.21   15.71
   2   1  -8  171.09   12.30
  -2  -1  -8  166.43    9.71
  -2  -1  -8  180.62   12.55
  -2   1   8  174.68   10.61
  -2  -1  -7  749.73   22.33
  -2  -1  -7  735.94   18.41
   2   1  -7  742.11   23.51
  -2   1   7  739.17   19.90
  -2  -1  -7  726.57   23.90
  -2  -1  -7  709.05   23.10
  -2  -1  -6  710.59   21.31
  -2  -1  -6  700.32   22.18
  -2  -1  -6  664.08   15.67
   2   1  -6  678.39   20.95
  -2  -1  -6  658.36   21.12
  -2   1   6  691.58   17.68
  -2   1   5  867.71   18.07
  -2  -1  -5  838.04   23.02
  -2  -1  -5  879.79   22.64
  -2  -1  -5  868.78   23.46
  -2  -1  -5  855.04   15.82
   2   1  -5  849.46   21.63
  -2  -1  -4  367.56   14.37
  -2   1   4  347.65   10.28
  -2   1   4  359.52   11.12
  -2  -1  -4  360.82   14.21
  -2  -1  -4  366.76    8.84
   2   1  -4  359.04   12.92
  -2  -1  -4  386.83   14.55
  -2   1   3  662.64   12.38
  -2  -1  -3  692.60    9.38
  -2  -1  -3  656.26   17.98
  -2  -1  -3  671.63   18.34
  -2  -1  -3  663.45   18.28
  -2   1   3  688.11   15.19
  -2   1   2 1327.92   15.30
  -2  -1  -2 1304.26   23.93
  -2   1   2 1380.71   21.78
  -2  -1  -2 1292.45   24.18
  -2  -1  -2 1282.99   24.24
  -2   1   1 2775.05   31.53
  -2  -1  -1 2811.46   32.41
  -2   1   1 2717.16   28.47
  -2  -1  -1 2671.63   33.41
  -2  -1  -1 2764.38   34.11
  -2  -1  -1 2760.27   33.02
   2  -1   1 2681.53   19.95
  -2   1   1 2655.85   32.29
   2   1   0 1896.65   12.67
  -2  -1   0 1913.71   24.79
  -2   1   0 1947.74   27.29
   2  -1   0 1881.22   18.47
  -2  -1   0 1909.87   28.07
  -2  -1   0 1881.35   26.79
  -2  -1   0 1901.74   26.04
  -2   1   0 1843.67   26.03
  -2  -1   1 2752.07   27.28
  -2  -1   1 2712.03   30.53
   2  -1  -1 2680.37   25.52
  -2   1  -1 2753.22   33.71
  -2   1  -1 2655.12   31.25
   2   1   1 2675.02   20.65
  -2  -1   1 2820.25   34.18
  -2   1  -2 1309.94   24.56
  -2   1  -2 1338.27   24.42
  -2  -1   2 1339.73   17.24
   2  -1  -2 1273.22   19.98
  -2  -1   2 1324.66   20.53
  -2  -1   2 1339.06   24.58
  -2  -1   2 1365.78   10.28
   2  -1  -3  668.91   16.20
  -2  -1   3  689.17   11.03
  -2   1  -3  652.99   18.40
  -2   1  -3  656.26   17.82
  -2  -1   3  636.71   13.75
   2  -1  -4  386.96   13.62
  -2  -1   4  375.23    7.23
  -2   1  -4  368.03   14.50
  -2   1  -4  381.24   14.28
  -2   1  -5  870.35   22.87
  -2  -1   5  837.82    9.71
  -2   1  -5  850.76   22.48
   2  -1  -5  877.29   22.21
  -2  -1   6  641.38    8.21
  -2   1  -6  695.25   21.55
   2  -1  -6  699.40   21.40
  -2   1  -6  693.85   20.91
  -2   1  -7  704.06   22.58
  -2   1  -7  727.20   22.85
   2  -1  -7  723.03   23.29
  -2   1  -7  708.54   18.67
  -2  -1   7  678.58    8.94
  -2   1  -8  175.87   11.86
   2  -1  -8  160.79   12.08
  -2   1  -8  151.35    9.42
  -2   1  -8  155.90   11.04
  -2  -1   8  167.44    4.86
   2  -1  -9  364.71   18.68
  -2   1  -9  365.08   17.58
  -2   1  -9  337.26   16.80
  -2   1  -9  346.45   15.35
  -2   1 -10  419.20   18.23
   2  -1 -10  430.27   21.44
  -2   1 -10  423.68   19.86
  -2   1 -10  391.95   19.28
  -2   1 -11  404.84   19.99
   2  -1 -11  432.50   22.78
  -2   1 -11  425.74   20.58
  -2   1 -11  418.42   19.28
  -2   1 -12    3.07    3.08
   2  -1 -12    4.20    3.87
  -2   1 -12    5.76    3.17
  -2   1 -13   74.31    9.66
   2  -1 -13   70.82   10.43
  -2   1 -13   82.60    9.95
   2  -1 -14   44.36    8.82
  -2   1 -14   24.07    6.27
  -2   1 -14   31.25    6.86
   2  -1 -15   50.94   10.22
  -2   1 -15   56.46    9.56
  -2   1 -15   66.03    9.65
   2   1  16   21.59    6.77
   2  -1 -16   23.42    7.33
  -2   1 -16   12.68    5.52
  -2   1 -16   23.84    6.46
   2   1  17  147.87   16.69
   2  -1 -17  178.05   19.11
  -2  -1  18   28.75    7.74
  -2   2  18   29.89    7.91
  -2  -2 -18   24.09    7.17
   2   2 -17   75.10   13.31
  -2  -2 -17   77.50   12.51
  -2   2  17   62.00   10.55
  -2  -2 -16    7.04    5.00
  -2   2  16    2.90    3.04
   2   2 -16    5.27    5.36
  -2  -2 -15   -0.90    3.84
  -2   2  15   10.24    5.03
  -2  -2 -15    3.20    2.71
   2   2 -15    0.23    4.61
  -2   2  14   54.04    8.87
  -2  -2 -14   31.95    6.77
   2   2 -14   27.33    7.58
  -2  -2 -14   20.99    6.22
  -2  -2 -13   21.00    5.57
   2   2 -13   20.04    6.45
  -2   2  13   16.64    5.70
  -2  -2 -13   12.01    5.10
  -2  -2 -12   39.29    8.15
  -2   2  12   48.48    7.81
   2   2 -12   34.33    7.59
  -2  -2 -12   46.50    6.98
  -2   2  11   53.95    7.73
  -2  -2 -11   47.91    6.60
   2   2 -11   49.41    8.80
  -2  -2 -11   46.43    7.91
  -2  -2 -10  468.05   18.86
  -2   2  10  449.05   19.76
   2   2 -10  460.42   22.42
  -2  -2 -10  455.56   22.38
  -2  -2  -9  690.79   21.46
  -2   2   9  703.39   23.29
   2   2  -9  659.00   25.43
  -2  -2  -9  663.49   22.95
  -2  -2  -9  656.27   25.53
  -2  -2  -8  459.09   18.55
  -2  -2  -8  487.64   16.81
  -2   2   8  479.52   18.09
  -2  -2  -8  453.06   20.98
   2   2  -8  474.20   20.44
  -2  -2  -7  279.48   11.68
  -2  -2  -7  336.51   15.43
  -2   2   7  280.80   13.03
  -2  -2  -7  290.44   15.52
  -2  -2  -6  116.96    9.28
  -2   2   6  115.46    7.96
  -2  -2  -6  111.33    9.55
  -2  -2  -6  109.28    6.80
  -2   2   5   78.66    6.20
  -2  -2  -5   84.92    5.40
  -2  -2  -5   85.52    7.51
  -2  -2  -5   70.03    7.11
  -2  -2  -4  144.98    9.23
  -2   2   4  144.46    7.55
  -2  -2  -4  147.03    9.47
  -2  -2  -4  127.95    6.13
  -2   2   3 1514.38   22.23
  -2   2   3 1580.67   25.92
  -2  -2  -3 1554.08   28.71
  -2  -2  -3 1531.59   18.54
  -2  -2  -3 1528.52   28.28
  -2  -2  -2 1101.70   22.78
   2  -2   2 1065.83   16.99
  -2   2   2 1143.54   18.34
  -2  -2  -2 1153.86   15.00
  -2  -2  -2 1157.22   24.02
  -2  -2  -2 1108.10   22.68
  -2   2   2 1092.61   21.98
   2  -2   1 2859.44   27.78
  -2  -2  -1 2940.90   34.23
  -2   2   1 2946.90   35.83
  -2  -2  -1 2996.50   24.15
  -2  -2  -1 2950.88   37.24
  -2  -2  -1 2947.73   34.30
  -2   2   1 2880.14   33.06
  -2   2   1 2742.01   34.85
  -2  -2   0  916.19   17.69
  -2   2   0  940.21   20.73
   2  -2   0  903.32   16.23
  -2  -2   0  896.10   20.18
  -2  -2   0  927.77   18.17
  -2  -2   0  973.96   20.70
  -2   2   0  872.82   17.53
  -2   2   0  842.52   19.17
   2   2   0  907.66   13.21
   2   2   1 2824.26   26.01
  -2   2  -1 2941.54   37.52
   2  -2  -1 2870.92   30.74
  -2  -2   1 2983.27   28.75
  -2  -2   1 2952.22   30.18
  -2   2  -1 2828.65   31.04
  -2  -2   1 2957.14   35.99
   2  -2  -2 1093.98   20.45
   2   2   2 1079.48   17.98
  -2  -2   2 1159.99   22.97
  -2   2  -2 1111.47   23.65
  -2   2  -3 1571.16   27.79
   2  -2  -3 1523.97   26.17
   2   2   3 1495.35   23.41
  -2   2  -3 1533.31   28.73
   2  -2  -4  132.36    8.55
  -2   2  -4  135.68    9.28
   2   2   4  130.68    7.76
  -2   2  -4  130.98    8.76
   2  -2  -5   84.25    7.42
  -2   2  -5   72.18    6.98
  -2   2  -5   69.12    6.63
   2   2   5   77.08    6.59
  -2   2  -6  103.68    8.63
   2  -2  -6  120.27    9.30
  -2   2  -6  126.20    8.97
   2   2   6  112.55    8.59
  -2   2  -7  278.15   14.47
  -2   2  -7  277.53   13.71
   2   2   7  278.72   14.06
   2  -2  -7  271.38   14.71
   2  -2  -8  457.13   20.19
  -2   2  -8  446.00   18.77
  -2   2  -8  468.20   18.85
  -2   2  -9  666.15   23.82
   2  -2  -9  668.27   25.52
  -2   2  -9  694.69   23.67
  -2   2 -10  417.58   19.56
  -2   2 -10  451.73   19.51
   2  -2 -10  462.33   22.65
  -2   2 -10  462.67   20.16
   2   2  11   40.19    7.44
  -2   2 -11   47.43    7.45
   2  -2 -11   48.67    7.97
  -2   2 -11   42.29    6.78
  -2   2 -11   43.08    6.48
  -2   2 -12   46.49    7.16
   2  -2 -12   40.57    7.93
  -2   2 -12   40.21    7.01
  -2   2 -12   34.83    6.34
   2   2  12   41.66    7.90
  -2   2 -13   17.88    5.58
   2  -2 -13   15.99    5.94
  -2   2 -13   17.97    5.27
   2   2  13    6.67    4.13
   2  -2 -14   51.60    9.47
  -2   2 -14   25.78    6.20
  -2   2 -14   36.47    6.96
   2   2  14   27.79    7.36
   2   2  15    4.85    6.36
   2  -2 -15    6.55    4.52
  -2   2 -15   -0.62    2.77
   2  -2 -16    3.04    3.87
  -2   2 -16    7.60    4.94
   2   2  16    1.28    3.90
   2   2  17   88.32   13.32
   2  -2 -17   84.25   14.03
  -2   3  18    3.30    4.00
  -2   3  17    4.00    4.51
   2   3 -17   10.70    6.66
  -2  -3 -17    7.69    5.22
   2   3 -16  161.88   17.98
  -2   3  16  177.98   17.18
  -2  -3 -16  166.14   17.69
  -2  -3 -15   59.02    9.45
  -2   3  15   43.66    8.54
   2   3 -15   50.59   10.26
  -2  -3 -15   66.48   11.00
  -2  -3 -14   30.66    6.45
  -2   3  14   38.04    7.82
   2   3 -14   57.34   10.40
  -2  -3 -14   34.29    8.38
  -2   3  13   53.67    8.53
  -2  -3 -13   45.88    7.57
   2   3 -13   38.75    8.49
  -2  -3 -13   50.09    8.88
  -2  -3 -12  127.51   11.53
  -2   3  12  129.84   12.29
   2   3 -12  127.35   13.66
  -2  -3 -12  126.55   13.58
  -2  -3 -11   33.06    5.69
   2   3 -11   45.34    8.27
  -2   3  11   37.32    6.51
  -2  -3 -11   38.42    6.47
  -2  -3 -11   39.88    7.57
  -2  -3 -10  590.10   22.70
  -2  -3 -10  575.33   21.55
  -2   3  10  571.94   23.17
   2   3 -10  591.45   26.03
  -2  -3 -10  544.48   24.89
  -2  -3  -9  256.62   13.69
  -2  -3  -9  249.94   16.42
  -2   3   9  239.89   14.43
  -2  -3  -9  277.43   15.36
  -2  -3  -8  193.65   12.52
  -2  -3  -8  192.77   11.06
  -2  -3  -8  181.65   13.44
  -2   3   8  180.87   11.85
  -2   3   7  393.69   16.35
  -2  -3  -7  376.22   14.48
  -2  -3  -7  351.40   17.65
  -2  -3  -7  359.74   16.64
  -2  -3  -6   98.61    8.80
  -2  -3  -6   98.41    7.01
  -2   3   6   98.47    7.90
  -2  -3  -6  107.59    9.44
  -2   3   5  200.44   10.60
  -2  -3  -5  208.83    9.41
  -2  -3  -5  207.07   11.93
  -2  -3  -5  191.54   12.18
  -2  -3  -4  452.94   12.84
  -2  -3  -4  432.99   16.54
  -2  -3  -4  421.23   16.41
  -2   3   4  435.86   14.64
  -2   3   3  682.06   17.48
  -2  -3  -3  686.96   15.06
  -2  -3  -3  658.41   20.33
  -2  -3  -3  662.90   19.37
  -2  -3  -2  121.90    8.92
   2  -3   2  112.70    6.87
  -2  -3  -2  134.95    6.64
  -2   3   2  132.45    8.53
  -2  -3  -2  129.49    8.20
  -2   3   2  130.50    7.50
  -2  -3  -1 1164.89   22.53
   2  -3   1 1135.12   21.40
  -2  -3  -1 1203.26   19.49
   2   3  -1 1204.98   10.99
  -2   3   1 1195.06   25.12
  -2   3   1 1195.97   25.08
   2  -3   0 3787.53   39.29
  -2   3   0 3838.49   45.61
   2   3   0 3813.01   34.15
  -2  -3   0 3891.47   37.82
  -2  -3   0 4058.22   43.29
  -2   3   0 3660.65   34.63
  -2   3   0 3779.31   44.06
  -2  -3   1 1223.70   23.68
  -2   3  -1 1176.36   25.47
   2  -3  -1 1124.68   21.94
   2   3   1 1104.23   19.42
  -2  -3   1 1185.42   19.36
  -2   3  -1 1130.86   18.99
   2   3   2  122.80    7.14
  -2  -3   2  133.15    6.06
   2  -3  -2  125.02    7.90
  -2   3  -2  127.98    8.92
  -2  -3   2  126.00    7.86
   2   3   3  654.70   17.06
   2  -3  -3  674.35   19.04
  -2  -3   3  678.39   18.56
  -2   3  -3  662.27   20.31
   2  -3  -4  421.55   15.95
  -2   3  -4  436.74   16.72
   2   3   4  434.03   14.87
  -2   3  -5  186.73   11.33
  -2   3  -5  188.98   10.51
   2  -3  -5  218.95   12.20
   2   3   5  206.01   11.07
   2  -3  -6   94.90    8.56
   2   3   6   91.81    7.91
  -2   3  -6   88.43    7.54
  -2   3  -6   95.52    8.60
  -2   3  -7  356.19   16.67
   2  -3  -7  361.69   17.61
   2   3   7  344.17   16.43
  -2   3  -7  366.57   15.71
  -2   3  -8  173.13   12.12
   2  -3  -8  179.59   13.30
   2   3   8  169.69   12.21
  -2   3  -8  181.07   11.39
  -2   3  -9  249.04   15.11
   2  -3  -9  241.74   16.07
   2   3   9  241.28   15.27
  -2   3  -9  257.23   14.12
  -2   3 -10  528.25   22.10
  -2   3 -10  548.17   21.41
   2  -3 -10  533.80   24.66
   2   3  10  524.99   23.55
  -2   3 -11   43.97    7.28
  -2   3 -11   39.66    6.14
   2  -3 -11   34.64    7.25
  -2   3 -11   38.92    6.71
   2   3  11   25.30    5.96
  -2   3 -12  132.58   12.04
  -2   3 -12  132.68   12.43
  -2   3 -12  143.19   12.00
   2   3  12  109.89   11.92
   2  -3 -12  119.60   13.32
   2   3  13   43.03    8.20
   2  -3 -13   41.91    8.75
  -2   3 -13   37.19    7.63
  -2   3 -13   64.59    8.54
  -2   3 -13   51.05    8.06
   2  -3 -14   42.27    8.99
   2   3  14   41.34    8.69
  -2   3 -14   35.25    7.35
   2   3  15   46.71    9.69
  -2   3 -15   56.35    9.55
   2  -3 -15   45.70    9.84
   2  -3 -16  151.28   17.16
  -2   3 -16  182.73   17.11
   2   3  16  199.46   19.23
   2   3  17   18.15    6.65
   2  -3 -17   28.09    8.80
  -2   4  17   19.14    6.45
  -2  -4 -17   28.51    8.26
   2   4 -16   79.71   13.36
  -2   4  16   45.50    9.38
  -2  -4 -16   68.38   11.67
   2   4 -15    9.47    6.20
  -2  -4 -15   11.84    5.47
  -2   4  15    6.10    3.77
  -2  -4 -14   34.80    8.38
   2   4 -14   25.45    7.86
  -2   4  14   34.50    7.57
  -2  -4 -14   25.50    6.20
  -2   4  13   20.38    5.85
   2   4 -13   28.07    7.48
  -2  -4 -13   16.94    6.06
  -2  -4 -13   33.73    6.95
  -2   4  12   27.75    6.67
  -2  -4 -12   24.38    5.78
  -2  -4 -12   25.80    5.25
   2   4 -12   24.72    7.25
  -2  -4 -12   22.22    6.40
  -2  -4 -11  304.51   17.33
  -2  -4 -11  311.36   17.68
  -2   4  11  312.58   18.72
  -2  -4 -11  266.50   19.09
  -2   4  10  159.87   13.15
  -2  -4 -10  159.37   12.54
  -2  -4 -10  152.16   13.82
  -2  -4 -10  136.05   11.06
  -2   4   9  400.57   19.40
  -2  -4  -9  397.01   17.69
  -2  -4  -9  399.20   21.44
  -2  -4  -9  417.63   19.62
  -2   4   8  449.49   19.57
  -2  -4  -8  438.86   19.44
  -2  -4  -8  421.16   17.33
  -2  -4  -8  408.49   20.82
  -2  -4  -7  195.92   12.80
  -2   4   7  214.62   13.03
  -2  -4  -7  228.94   14.75
  -2  -4  -7  234.72   12.32
  -2   4   6  441.29   17.67
  -2  -4  -6  432.22   15.80
  -2  -4  -6  455.37   19.87
  -2  -4  -6  447.14   18.89
  -2   4   5  211.54   11.89
  -2  -4  -5  204.45   12.67
  -2  -4  -5  229.59   13.31
  -2  -4  -5  193.27   10.10
  -2   4   4  428.77   16.05
  -2  -4  -4  446.63   14.65
  -2  -4  -4  437.09   17.79
  -2  -4  -4  431.11   17.39
  -2  -4  -3  358.48   12.80
   2  -4   3  326.60   13.62
  -2  -4  -3  341.96   14.62
  -2   4   3  347.91   14.16
   2  -4   2  206.50   10.58
  -2   4   2  196.73   10.70
  -2  -4  -2  224.03    9.97
  -2  -4  -2  223.85   11.06
  -2   4   2  202.73   12.04
  -2   4   1   27.19    4.85
  -2  -4  -1   26.04    3.62
   2  -4   1   30.51    4.42
  -2  -4  -1   24.67    3.60
  -2   4   1   29.32    4.68
   2   4  -1   31.96    2.75
  -2   4   0   13.82    3.93
  -2   4   0   19.39    2.74
   2  -4   0   19.32    3.78
  -2   4   0   10.71    3.49
   2   4   0   13.83    2.85
  -2  -4   0   21.27    3.50
  -2  -4   0   19.03    2.99
   2   4   1   32.70    4.25
  -2  -4   1   27.71    3.21
   2  -4  -1   22.54    3.85
  -2   4  -1   29.69    4.93
  -2  -4   1   27.39    3.90
  -2   4  -1   26.30    2.86
  -2   4  -1   26.69    4.69
   2   4   2  202.25   10.06
  -2   4  -2  197.75   11.63
   2  -4  -2  214.70   11.28
  -2  -4   2  208.47    7.60
  -2  -4   2  230.27   10.78
   2   4   3  335.40   13.62
  -2   4  -3  324.05   14.99
   2  -4  -3  340.62   14.74
  -2  -4   3  354.44   13.53
  -2   4  -4  404.68   16.94
   2  -4  -4  414.20   17.10
   2   4   4  415.82   15.96
  -2  -4   4  447.79   15.76
   2   4   5  219.16   12.19
   2  -4  -5  202.94   12.50
  -2   4  -5  189.52   11.95
   2  -4  -6  443.90   19.31
  -2   4  -6  438.80   18.61
   2   4   6  434.00   18.12
   2  -4  -7  196.74   13.44
  -2   4  -7  214.29   13.38
   2   4   7  199.84   13.06
  -2   4  -8  420.86   19.20
   2   4   8  404.92   19.40
   2  -4  -8  418.47   20.48
  -2   4  -8  422.24   17.27
   2   4   9  390.47   20.15
  -2   4  -9  406.70   19.50
   2  -4  -9  401.42   21.06
  -2   4  -9  380.81   17.04
   2  -4 -10  156.62   13.96
  -2   4 -10  158.59   12.86
  -2   4 -10  158.17   11.64
   2   4  10  142.36   12.98
  -2   4 -11  305.38   17.91
  -2   4 -11  304.96   16.42
   2   4  11  342.46   20.80
   2  -4 -11  287.45   19.52
   2   4  12   23.15    6.19
  -2   4 -12   26.84    5.99
   2  -4 -12   20.38    6.13
   2  -4 -13   18.79    6.21
  -2   4 -13   22.57    6.30
   2   4  13   16.07    5.79
   2   4  14   30.27    8.16
   2  -4 -14   17.23    6.77
  -2   4 -14   34.76    7.70
   2   4  15   12.35    6.11
   2  -4 -15   11.42    6.43
  -2   4 -15   15.96    5.89
   2  -4 -16   68.16   11.91
  -2   4 -16   66.12   10.82
   2   4  16   52.74    9.89
  -2   5  17   26.33    7.48
   2   5 -16   11.53    5.82
  -2  -5 -16    8.04    4.82
  -2   5  16    9.34    5.56
   2   5 -15   56.94   10.80
  -2  -5 -15   73.12   12.67
  -2   5  15   69.17   11.10
  -2  -5 -14   27.23    6.58
   2   5 -14   23.09    7.51
  -2  -5 -14   23.79    7.63
  -2   5  14   20.04    6.76
  -2  -5 -13   11.27    4.43
   2   5 -13   14.61    5.66
  -2   5  13   10.83    5.64
  -2  -5 -13    1.77    3.69
  -2  -5 -12   12.81    4.05
  -2  -5 -12   24.46    5.95
  -2   5  12   20.85    6.33
  -2  -5 -12   18.81    6.68
  -2  -5 -11  558.44   24.28
  -2  -5 -11  548.62   24.27
  -2   5  11  539.20   25.47
  -2  -5 -11  513.18   27.13
  -2  -5 -10  177.47   13.33
  -2  -5 -10  177.40   13.57
  -2   5  10  158.36   13.61
  -2  -5 -10  150.34   14.62
  -2  -5  -9  183.08   13.68
  -2  -5  -9  182.81   12.78
  -2   5   9  207.96   14.90
  -2  -5  -8  240.62   15.17
  -2   5   8  241.44   15.25
  -2  -5  -8  249.98   14.27
  -2   5   7   97.42    9.49
  -2  -5  -7   97.50    9.50
  -2  -5  -7   97.94    8.74
  -2   5   6  271.34   15.06
  -2  -5  -6  280.27   15.74
  -2  -5  -6  294.04   14.18
  -2   5   5  147.61   10.89
  -2  -5  -5  143.37    9.71
   2   5  -5  144.45    5.63
  -2  -5  -5  151.96   11.48
  -2   5   4  437.62   17.91
  -2  -5  -4  439.55   16.37
   2  -5   3  460.00   17.68
  -2  -5  -3  493.18   18.44
  -2  -5  -3  479.65   16.85
  -2   5   3  521.41   19.01
   2  -5   2  294.61   14.05
  -2  -5  -2  285.30   13.22
  -2   5   2  295.01   14.18
  -2  -5  -2  298.42   13.16
  -2   5   2  279.39   14.75
   2  -5   1  179.68   11.24
  -2   5   1  175.39   11.53
  -2  -5  -1  237.93   11.59
  -2  -5  -1  205.12   10.45
   2   5  -1  183.60    7.80
  -2   5   1  182.20   12.13
  -2  -5   0  172.82   10.11
  -2  -5   0  167.37    8.78
   2   5   0  162.66    9.63
   2  -5   0  156.94   10.39
  -2   5   0  159.80   11.28
  -2   5   0  151.28    6.65
  -2   5   0  156.26   11.05
  -2  -5   1  199.78    8.77
   2  -5  -1  206.00   11.92
  -2   5  -1  186.88   12.15
  -2   5  -1  184.83    6.70
  -2   5  -1  172.73   12.07
   2   5   1  205.16   11.07
   2   5   2  282.18   13.12
   2  -5  -2  293.87   14.51
  -2   5  -2  284.66   14.92
  -2  -5   2  286.05    9.26
  -2  -5   2  296.45   12.42
  -2   5  -3  496.91   19.76
  -2  -5   3  464.02    9.49
   2   5   3  478.72   17.78
   2  -5  -3  482.24   19.13
  -2  -5   3  500.31   16.29
   2   5   4  430.79   17.50
   2  -5  -4  410.56   18.25
  -2   5  -4  427.99   18.54
  -2  -5   4  426.37   15.54
  -2   5  -5  157.41   11.57
   2   5   5  160.19   11.41
   2  -5  -5  158.70   11.78
  -2  -5   5  165.09   10.10
   2  -5  -6  276.32   16.31
  -2   5  -6  288.41   16.06
   2   5   6  277.73   15.40
  -2  -5   6  281.56   13.71
   2  -5  -7   82.67    9.79
   2   5   7   99.46    9.86
  -2   5  -7  107.76    9.91
  -2   5  -8  235.85   14.92
   2  -5  -8  202.80   15.33
   2   5   8  224.38   15.34
  -2   5  -9  190.64   13.73
   2   5   9  203.42   15.19
   2  -5  -9  175.85   14.77
  -2   5 -10  152.45   12.83
   2   5  10  151.61   13.79
   2  -5 -10  147.45   14.12
  -2   5 -11  530.34   23.93
   2  -5 -11  525.08   27.48
   2   5  11  539.50   26.63
   2  -5 -12   27.38    6.79
   2   5  12   19.40    6.53
  -2   5 -12   17.01    4.92
   2   5  13   10.28    5.76
   2  -5 -13   11.85    5.53
   2   5  14   19.16    6.33
   2  -5 -14   11.18    4.83
  -2   5 -14   26.06    6.97
   2   5  15   66.58   11.31
   2  -5 -15   82.89   12.86
  -2   5 -15   69.86   11.09
   2   5  16    6.91    4.69
   2  -5 -16    9.22    5.60
  -2   5 -16    8.78    5.39
  -2   6  16   23.43    7.51
   2   6 -15    3.81    4.69
  -2   6  15    4.89    4.82
  -2  -6 -15   13.57    6.55
   2   6 -14   17.92    7.22
  -2   6  14   19.21    6.60
  -2  -6 -14   14.94    6.10
  -2  -6 -13   42.58    7.77
  -2   6  13   28.94    7.43
  -2  -6 -13   25.67    7.35
  -2  -6 -12   42.94    7.73
  -2   6  12   34.79    7.93
  -2  -6 -12   39.62    9.50
  -2   6  11  111.35   12.52
  -2  -6 -11  101.59   11.09
  -2  -6 -11  113.30   11.66
  -2  -6 -11   82.72   11.60
  -2  -6 -10  140.63   12.70
  -2   6  10  158.95   14.38
  -2  -6 -10  159.70   13.36
  -2   6   9  463.49   23.22
  -2  -6  -9  438.45   20.88
  -2  -6  -9  442.33   22.03
  -2   6   8  282.47   17.47
  -2  -6  -8  286.18   16.31
  -2  -6  -8  286.57   17.54
  -2   6   7   82.02    9.52
  -2  -6  -7  102.56    9.62
  -2  -6  -7   97.13   10.21
  -2   6   6  125.27   11.23
  -2  -6  -6  128.63   10.31
  -2  -6  -6  120.54   11.14
  -2   6   5   16.40    4.49
  -2  -6  -5   19.11    4.30
  -2  -6  -4  346.04   16.06
  -2   6   4  322.33   16.97
  -2  -6  -3  177.88   11.44
  -2   6   3  152.76   11.59
   2  -6   3  166.24   11.82
  -2   6   3  165.12   12.91
  -2  -6  -2 1113.75   27.26
  -2  -6  -2 1192.12   28.90
   2  -6   2 1063.86   29.48
  -2   6   2 1097.69   29.70
  -2   6   2 1079.01   31.32
   2  -6   1   95.02    9.14
  -2  -6  -1  101.97    8.54
  -2   6   1   87.99    9.45
  -2  -6  -1  103.03    7.92
  -2   6   1   90.25    5.56
   2   6  -1   98.28    6.58
  -2   6   1   95.70    9.91
  -2   6   0   66.29    8.08
  -2  -6   0   64.21    7.02
   2  -6   0   73.95    8.16
  -2  -6   0   62.36    5.81
  -2   6   0   66.17    8.15
  -2   6   0   61.89    3.93
   2   6   0   66.70    5.65
   2  -6  -1   83.35    8.50
  -2   6  -1   88.88    9.51
  -2  -6   1   93.24    6.38
   2   6   1   86.67    8.11
  -2   6  -1   82.02    9.10
  -2   6  -2 1142.89   31.36
   2  -6  -2 1031.54   29.69
  -2  -6   2 1067.60   18.77
   2   6   2 1162.23   29.20
   2   6   3  158.78   11.23
   2  -6  -3  151.23   11.78
  -2   6  -3  141.96   11.35
  -2  -6   3  170.70    9.76
   2   6   4  305.61   16.13
   2  -6  -4  352.79   18.05
  -2   6  -4  312.77   17.08
  -2  -6   4  354.74   14.17
  -2  -6   5   30.15    4.46
   2  -6  -5   21.87    5.22
   2   6   5   25.09    5.46
  -2   6  -5   23.53    5.04
   2   6   6  114.85   10.71
  -2   6  -6  112.98   10.75
   2  -6  -6  121.16   11.88
  -2  -6   6  126.82    9.25
  -2   6  -7   83.21    9.48
   2  -6  -7   88.00   10.24
   2   6   7   67.06    8.55
  -2  -6   7  105.15    8.66
  -2   6  -8  270.08   16.69
   2   6   8  286.78   18.18
   2  -6  -8  278.75   18.38
  -2   6  -9  462.10   22.17
   2   6   9  432.91   22.81
   2  -6  -9  403.40   23.02
  -2   6 -10  170.44   13.89
   2   6  10  171.13   15.17
   2  -6 -10  149.23   14.80
   2   6  11   95.17   11.85
  -2   6 -11  106.27   11.24
   2  -6 -11   90.61   12.28
   2   6  12   32.88    7.33
   2  -6 -12   36.54    7.80
   2   6  13   21.51    6.26
   2  -6 -13   29.22    7.75
   2  -6 -14   28.04    8.10
   2   6  14   20.53    6.68
   2   6  15    7.43    3.95
   2  -6 -15   -1.27    3.67
  -2   6 -15    8.59    5.57
  -2   6 -16   25.56    7.69
  -2   7  15    9.72    5.58
  -2   7  14    8.29    4.50
  -2  -7 -14   12.37    5.49
  -2  -7 -13    4.27    4.21
  -2   7  13    0.67    3.67
  -2  -7 -13    7.40    4.37
  -2   7  12   62.55   10.41
  -2  -7 -12   43.98    8.07
  -2  -7 -12   42.88    8.88
  -2   7  11   26.62    7.25
  -2  -7 -11   40.58    7.43
  -2  -7 -11   24.45    6.81
  -2  -7 -10   66.22    9.47
  -2   7  10   61.02    9.63
  -2  -7 -10   53.01    8.49
  -2   7   9  214.06   16.69
  -2  -7  -9  221.11   15.90
  -2  -7  -9  277.34   18.45
  -2   7   8   65.01    9.16
  -2  -7  -8   61.10    8.80
  -2  -7  -8   53.23    8.11
  -2   7   7   30.28    6.88
  -2  -7  -7   32.84    5.99
  -2  -7  -7   23.46    5.75
  -2  -7  -6  156.54   12.24
  -2  -7  -6  174.65   14.04
  -2   7   6  143.55   12.96
  -2  -7  -5   46.54    6.56
  -2   7   5   40.85    7.15
  -2  -7  -4  190.25   12.94
  -2   7   4  184.56   13.98
   2  -7   3  160.61   13.12
  -2  -7  -3  149.77   11.58
  -2   7   3  130.96   11.63
  -2   7   3  154.66   13.20
  -2   7   2   58.29    8.42
  -2  -7  -2   59.26    7.46
   2  -7   2   72.09    8.76
   2  -7   1  483.03   21.43
  -2  -7  -1  456.32   19.82
  -2   7   1  432.57   21.11
  -2  -7  -1  455.84   17.32
   2   7  -1  438.08   15.48
  -2   7   1  442.33   21.43
  -2   7   0   56.57    8.06
   2  -7   0   59.04    7.99
  -2  -7   0   66.32    7.86
  -2   7   0   52.31    7.89
  -2  -7   0   52.40    5.54
   2   7   0   53.78    5.73
   2  -7  -1  494.61   22.11
  -2   7  -1  466.11   21.54
  -2  -7   1  459.35   14.79
   2   7   1  448.92   19.44
  -2   7  -1  466.49   22.17
  -2   7  -2   81.14    9.44
   2   7   2   68.12    8.14
   2  -7  -2   72.33    8.96
  -2   7  -3  138.14   12.23
   2  -7  -3  143.54   12.73
   2   7   3  141.02   11.68
  -2   7  -4  195.53   14.24
   2   7   4  187.31   13.69
   2  -7  -4  181.19   14.04
  -2  -7   4  201.56   10.81
   2  -7  -5   58.68    8.72
  -2   7  -5   62.18    8.35
   2   7   5   45.30    7.40
   2   7   6  148.30   12.90
  -2   7  -6  163.39   13.69
   2  -7  -6  138.93   13.26
   2  -7  -7   19.74    5.57
   2   7   7   31.97    7.15
  -2   7  -7   24.27    6.21
   2  -7  -8   67.03   10.21
  -2   7  -8   52.07    7.89
   2   7   8   61.69    9.43
  -2   7  -9  240.97   16.82
   2   7   9  247.14   18.15
   2  -7  -9  221.61   18.12
  -2   7 -10   60.10    8.65
   2  -7 -10   53.72    9.80
   2   7  10   75.76   10.69
   2  -7 -11   25.58    6.81
   2   7  11   27.89    7.14
   2   7  12   55.92   10.32
   2  -7 -12   65.88   11.07
   2  -7 -13    0.66    4.10
   2   7  13    8.40    5.50
   2  -7 -14    7.48    5.79
   2   7  14    9.19    5.99
  -2   8  14    7.43    5.92
  -2   8  13   18.38    6.83
  -2  -8 -13   20.82    7.92
  -2   8  12   42.83    9.34
  -2  -8 -12   40.76    8.86
  -2  -8 -12   44.40   10.28
  -2   8  11   27.78    7.59
  -2  -8 -11   30.38    7.62
  -2  -8 -10    3.74    3.56
  -2  -8 -10    3.34    3.22
  -2   8  10    3.84    3.41
  -2  -8  -9   78.43   10.26
  -2   8   9   79.22   11.09
  -2  -8  -9   79.02   10.68
  -2   8   8   48.93    8.75
  -2  -8  -8   52.52    8.53
  -2  -8  -8   50.30    8.33
  -2   8   7   84.54   10.98
  -2  -8  -7  100.66   10.91
  -2  -8  -7   92.70   11.02
  -2  -8  -6   92.42   10.30
  -2   8   6   97.41   11.28
  -2  -8  -5   49.90    8.30
  -2   8   5   48.67    8.44
  -2   8   4  331.99   19.94
  -2  -8  -4  319.19   18.26
  -2   8   4  319.27   19.99
  -2   8   3   27.29    6.57
  -2  -8  -3   31.65    5.77
  -2   8   3   23.58    6.15
   2  -8   3   19.24    4.84
  -2   8   2   36.71    7.19
  -2  -8  -2   47.81    7.34
   2  -8   2   50.81    7.97
  -2  -8  -1  441.24   21.10
   2  -8   1  436.93   22.35
  -2   8   1  421.91   22.24
  -2  -8  -1  458.01   18.31
   2   8  -1  441.10   17.17
  -2   8   1  450.04   23.12
  -2   8   0    3.81    3.91
   2  -8   0    1.34    3.29
   2   8   0    4.49    2.50
  -2   8   0    5.60    4.39
  -2  -8   0    5.21    3.59
  -2   8  -1  446.31   22.73
   2  -8  -1  438.77   22.56
  -2   8  -1  402.46   21.92
   2   8   1  440.63   18.19
   2  -8  -2   43.11    7.68
  -2   8  -2   49.01    8.08
   2   8   2   48.83    7.70
   2  -8  -3   33.17    7.47
  -2   8  -3   17.09    5.18
   2   8   3   22.55    5.40
  -2   8  -4  316.08   19.14
   2  -8  -4  325.82   20.02
   2   8   4  310.31   18.72
   2   8   5   50.31    8.26
   2  -8  -5   40.81    8.00
  -2   8  -5   51.87    8.36
   2   8   6   88.84   10.75
  -2   8  -6  114.33   12.05
   2  -8  -6   96.24   11.57
  -2   8  -7  116.49   12.17
   2  -8  -7  108.21   12.69
   2   8   7   78.33   10.41
   2   8   8   38.38    7.47
  -2   8  -8   55.65    8.79
   2  -8  -8   52.89    9.40
  -2   8  -9   88.34   10.81
   2  -8  -9   79.04   11.41
   2   8   9   83.29   11.33
   2  -8 -10    9.54    5.12
   2   8  10   11.03    4.80
   2   8  11   24.42    7.74
   2  -8 -11   43.20    9.75
   2  -8 -12   51.51   10.61
   2   8  12   55.04   10.35
   2  -8 -13   26.92    8.00
   2   8  13   22.91    7.66
  -2   9  13   27.54    8.40
  -2  -9 -12    9.61    4.86
  -2   9  12   12.10    5.59
  -2  -9 -12    6.81    5.68
  -2   9  11   43.68    9.12
  -2  -9 -11   58.38    9.77
  -2   9  10  113.93   14.15
  -2  -9 -10  105.09   12.74
  -2  -9 -10  141.89   14.52
  -2   9   9   41.98    8.86
  -2  -9  -9   31.58    7.05
  -2  -9  -9   30.79    7.05
  -2  -9  -8   12.73    5.27
  -2  -9  -8   11.03    4.91
  -2   9   8   16.66    6.46
  -2   9   7   31.22    7.36
  -2  -9  -7   30.62    6.66
  -2  -9  -7   33.78    7.83
  -2   9   6   16.00    6.18
  -2  -9  -6   12.92    4.51
  -2   9   5   66.29   10.75
  -2  -9  -5   61.16    9.09
  -2   9   5   62.30    9.76
  -2   9   4   36.71    8.48
  -2  -9  -4   49.77    7.81
  -2   9   4   20.68    6.31
  -2   9   3   51.80    9.76
   2  -9   3   45.43    8.23
  -2  -9  -3   47.44    8.41
  -2   9   2   17.10    5.95
   2  -9   2   11.27    4.77
  -2  -9  -2   12.96    4.63
  -2   9   2   18.53    6.55
  -2   9   1   26.49    6.44
   2  -9   1   13.77    5.21
  -2   9   1   40.62    8.02
  -2  -9  -1   22.86    5.56
  -2   9   0   -0.61    3.17
   2  -9   0    4.83    4.47
  -2  -9   0    2.62    3.02
  -2   9   0    3.62    4.17
   2   9   1   27.81    5.09
   2  -9  -1   18.38    5.91
  -2   9  -1   20.80    5.88
   2  -9  -2    7.85    3.98
   2   9   2   15.81    4.25
   2   9   2   10.88    4.25
  -2   9  -2   16.08    5.78
   2  -9  -3   34.62    6.76
  -2   9  -3   41.30    7.83
   2   9   3   47.95    8.04
   2  -9  -4   36.32    7.53
  -2   9  -4   25.37    5.94
   2   9   4   46.39    8.09
  -2   9  -5   86.38   10.81
   2  -9  -5   58.10    9.92
   2   9   5   56.12    9.33
   2   9   6    3.58    3.89
   2  -9  -6   34.02    8.38
  -2   9  -6   13.72    5.62
   2   9   7   36.00    7.75
  -2   9  -7   35.47    7.32
   2  -9  -7   19.98    6.80
   2   9   8    4.71    4.74
   2  -9  -8    3.60    5.09
  -2   9  -8   12.90    4.88
   2  -9  -9   42.75    9.39
   2   9   9   42.38    8.96
   2   9  10  132.60   15.19
   2  -9 -10  112.35   15.03
   2   9  11   47.55    9.89
   2  -9 -11   55.34   10.88
   2   9  12   19.63    7.46
   2  -9 -12    0.52    4.08
  -2  10  11   17.06    6.54
  -2 -10 -11   10.94    5.59
  -2 -10 -11    7.06    4.45
  -2 -10 -10   45.79    8.98
  -2  10  10   46.82    9.72
  -2 -10  -9   56.28    9.54
  -2 -10  -9   43.93    8.62
  -2  10   9   43.59    9.15
  -2 -10  -8   63.99   10.29
  -2 -10  -8   82.03   11.74
  -2  10   8   73.95   11.62
  -2  10   7   30.54    8.15
  -2 -10  -7   19.67    6.26
  -2  10   7   13.52    5.72
  -2 -10  -7   16.71    6.21
  -2  10   6    7.90    4.78
  -2 -10  -6    4.88    4.53
  -2  10   6   -0.68    3.65
  -2  10   5    8.62    4.67
  -2 -10  -5   25.14    7.44
  -2  10   5    8.10    5.20
  -2  10   4    3.95    4.69
  -2 -10  -4   18.17    5.88
   2 -10   3  281.80   20.69
  -2 -10  -3  261.84   18.88
  -2  10   3  256.70   20.08
  -2  10   2   41.74    8.96
   2 -10   2   12.37    5.11
  -2 -10  -2   14.64    5.92
  -2  10   2   11.44    5.71
  -2 -10  -1  203.13   16.65
   2 -10   1  214.97   17.95
  -2  10   1  195.16   17.31
  -2  10   1  189.60   17.04
  -2  10   0  299.83   21.11
  -2 -10   0  300.76   20.28
  -2  10   0  301.49   21.53
   2 -10   0  277.02   20.59
   2 -10  -1  180.98   16.69
  -2  10  -1  196.89   17.31
   2 -10  -2   10.15    6.15
  -2  10  -2    7.87    5.21
  -2  10  -3  285.36   20.79
   2 -10  -3  261.65   20.39
   2  10   3  269.86   19.56
   2 -10  -4   12.47    5.66
  -2  10  -4   10.25    4.12
   2  10   4    6.67    4.23
  -2  10  -5   20.18    6.53
   2 -10  -5   17.30    6.15
   2  10   5   21.47    7.52
   2 -10  -6    2.98    4.87
  -2  10  -6    5.34    3.58
   2  10   6    7.60    5.20
   2 -10  -7   18.89    6.69
  -2  10  -7   22.13    8.17
   2  10   7   22.31    6.62
   2  10   8   84.07   12.39
   2 -10  -8   84.05   12.71
   2  10   9   72.16   12.09
   2 -10  -9   53.49   11.04
   2  10  10   65.64   12.19
   2 -10 -10   37.38    9.07
   2  10  11   16.13    6.61
   2 -10 -11   24.70    7.63
  -2 -11 -10   34.26    8.43
  -2 -11 -10   29.27    8.14
  -2 -11  -9   62.86   10.88
  -2  11   9   26.99    8.04
  -2 -11  -9   49.56    9.76
  -2  11   8   12.81    6.24
  -2  11   8   17.32    6.77
  -2 -11  -8   17.90    6.44
  -2 -11  -8   22.17    7.03
  -2  11   7   17.70    6.62
  -2  11   7   11.85    5.47
  -2 -11  -7   11.16    4.97
  -2 -11  -7   13.93    6.41
  -2  11   6   52.12   10.39
  -2 -11  -6   70.58   10.97
  -2  11   6   43.39    9.07
  -2  11   5   61.24   11.13
  -2 -11  -5   32.44    7.52
  -2  11   4   -0.89    4.39
  -2 -11  -4    2.38    3.00
  -2  11   3   10.49    6.20
  -2 -11  -3    8.81    4.67
  -2  11   3   14.64    6.62
  -2  11   2   54.48    9.84
  -2 -11  -2   71.97   10.75
   2 -11   2   76.56   11.82
  -2  11   2   67.30   11.51
  -2  11   1   64.15   11.31
   2 -11   1   62.28   10.73
  -2 -11  -1   64.04   10.06
  -2  11   1   62.22   10.79
   2 -11   0    1.70    3.95
  -2  11   0    1.93    3.42
  -2  11   0   -0.95    3.69
   2 -11  -1   66.65   11.12
  -2  11  -1   48.58    9.54
   2 -11  -2   57.92   10.44
  -2  11  -2   67.08   10.97
   2 -11  -3    9.07    4.64
  -2  11  -3   -7.38    4.46
   2 -11  -4    6.14    5.54
  -2  11  -4   12.42    4.29
   2  11   4    1.06    3.86
   2 -11  -5   51.67   10.70
  -2  11  -5   32.89    7.84
   2  11   5   37.31    8.97
   2 -11  -6   54.20   10.98
  -2  11  -6   58.88   10.03
   2  11   6   71.17   11.53
   2 -11  -7   23.68    7.70
   2  11   7   24.54    7.33
   2 -11  -8   24.38    7.53
   2  11   8   13.18    5.63
   2 -11  -9   46.75   10.72
   2  11   9   60.78   11.37
  -2 -12  -8    8.93    5.40
  -2 -12  -8   12.33    5.30
  -2 -12  -7   28.84    7.61
  -2 -12  -7   32.98    8.63
  -2  12   6   -2.63    4.46
  -2 -12  -6   10.18    5.13
  -2  12   5   55.07   11.39
  -2 -12  -5   34.99    8.77
  -2  12   4    8.66    5.76
  -2  12   4    7.11    6.65
  -2 -12  -4    7.27    4.51
  -2  12   3   80.47   13.14
  -2 -12  -3  104.16   13.79
  -2  12   3   79.41   12.85
  -2  12   2    7.29    5.11
   2 -12   2   14.79    6.33
  -2 -12  -2    6.32    4.53
  -2  12   2    6.62    4.83
  -2 -12  -1   53.41   10.28
  -2  12   1   50.22   10.16
   2 -12   1   54.75   10.94
  -2  12   1   55.38   10.93
   2 -12   0   18.96    7.33
  -2  12   0    3.71    4.99
   2 -12  -1   42.58    9.17
  -2  12  -1   39.78    8.97
   2 -12  -2    8.42    4.94
  -2  12  -2    4.39    4.73
   2 -12  -3   85.49   13.37
  -2  12  -3  105.16   13.89
   2 -12  -4   10.74    6.10
  -2  12  -4    9.31    4.76
  -2  12  -5   25.59    7.42
   2  12   5   29.50    8.43
   2 -12  -5   36.78    9.18
   2 -12  -6    7.01    4.56
   2  12   6    9.55    5.66
   2  12   7   41.73    9.55
  -2 -13  -3   -2.89    3.87
  -2 -13  -2   10.22    5.87
  -2  13   0   -2.41    3.78
  -2  13  -1   11.83    5.38
  -2  13  -2    7.42    3.95
  -2  13  -3    0.83    3.78
  -2  13  -4   26.24    7.74
  -3   0   0    0.80    1.64
  -3   0   0    2.35    2.08
   3   0   0    1.92    0.82
  -3   0   0    1.54    2.14
  -3   0  -1  174.20   10.13
  -3   0  -1  169.62    9.87
  -3   0   1  180.03    9.47
  -3   0   1  192.24    9.84
   3   0  -1  178.31    6.64
  -3   0  -1  177.33   10.85
  -3   0  -1  174.23   10.70
  -3   0   1  180.67   11.08
  -3   0  -2 2625.11   39.99
  -3   0  -2 2567.38   40.10
  -3   0   2 2555.37   34.04
  -3   0   2 2646.31   34.20
   3   0  -2 2502.56   29.28
  -3   0  -2 2571.18   40.23
  -3   0   2 2602.39   40.42
  -3   0  -3 1188.88   28.23
  -3   0  -3 1218.87   28.47
  -3   0   3 1200.02   22.20
   3   0  -3 1153.70   22.29
  -3   0  -3 1224.99   28.61
  -3   0   3 1211.01   22.34
  -3   0   3 1180.24   28.21
  -3   0   3 1162.66    9.84
  -3   0   3 1192.64   18.78
  -3   0   4   46.12    4.22
  -3   0   4   49.91    4.55
  -3   0   4   49.29    3.11
  -3   0  -4   46.00    6.15
   3   0  -4   47.46    5.17
  -3   0  -4   45.61    6.03
  -3   0  -4   49.00    6.28
   3   0  -5  121.30    8.72
  -3   0  -5  113.08    9.65
  -3   0   5  112.02    6.04
  -3   0   5  114.78    6.52
  -3   0  -5  113.71    4.54
  -3   0   5  125.28    5.97
  -3   0  -5  111.24    9.74
  -3   0  -6  741.92   25.42
  -3   0   6  759.03   14.17
  -3   0  -6  740.31   14.48
   3   0  -6  805.25   23.98
  -3   0   6  802.35   17.18
  -3   0  -6  773.81   25.54
  -3   0   6  802.07   16.75
   3   0  -7  431.68   18.78
  -3   0  -7  435.91   20.12
  -3   0   7  432.36   12.11
  -3   0   7  438.95   14.16
  -3   0  -7  413.41   19.46
  -3   0  -7  390.62   12.22
  -3   0  -8   62.63    5.53
  -3   0   8   64.33    6.12
   3   0  -8   72.45    8.40
  -3   0  -8   65.09    8.29
  -3   0  -8   60.82    7.98
  -3   0   9   26.51    4.45
  -3   0  -9   22.18    3.90
   3   0  -9   24.38    5.25
  -3   0  -9   17.93    5.01
  -3   0  -9   18.49    5.41
  -3   0 -10  112.03   11.46
  -3   0 -10  116.21    8.95
  -3   0  10  116.38    9.48
  -3   0 -10  116.35   11.99
   3   0 -10  113.47   11.69
  -3   0 -11  102.57   11.36
   3   0 -11  127.61   13.01
  -3   0  11  118.64   10.23
  -3   0 -11  118.04   12.29
   3   0 -12  219.72   17.63
  -3   0  12  230.24   14.92
  -3   0 -12  202.61   16.76
  -3   0  13  101.19   10.63
   3   0 -13  104.03   12.82
  -3   0 -13   79.20   11.00
   3   0 -14   11.37    5.43
  -3   0 -14    8.09    4.84
  -3   0  14    7.32    2.91
   3   0 -15    4.29    4.99
  -3   0 -15    1.37    3.42
   3   0 -16  104.59   14.99
  -3   0 -16   92.97   13.11
  -3   0 -17   21.05    6.69
  -3  -1 -17   12.19    6.06
   3   1 -16   39.65    9.29
  -3  -1 -16   26.58    6.76
   3   1 -15   11.98    5.98
  -3  -1 -15   12.10    5.82
  -3   1  14   71.26    9.52
   3   1 -14   75.09   11.59
  -3  -1 -14   55.58    9.80
  -3   1  13   45.99    7.43
   3   1 -13   34.66    8.19
  -3  -1 -13   41.99    8.13
   3   1 -12  236.70   18.57
  -3   1  12  259.65   16.24
  -3  -1 -12  237.50   18.05
  -3   1  11   16.24    4.65
   3   1 -11    7.86    3.87
  -3  -1 -11    3.57    3.45
   3   1 -10  475.04   23.40
  -3   1  10  514.79   20.01
  -3  -1 -10  465.78   23.38
  -3  -1  -9  405.50   21.04
  -3  -1  -9  417.92   15.16
   3   1  -9  404.77   20.54
  -3   1   9  439.98   17.34
  -3  -1  -9  390.70   20.63
  -3  -1  -8    0.62    2.72
  -3  -1  -8    0.77    1.16
   3   1  -8    1.25    3.41
  -3   1   8    0.87    2.01
  -3  -1  -8   -0.38    3.55
  -3   1   8    0.30    1.69
  -3  -1  -7  204.12   14.13
  -3  -1  -7  207.81    8.73
  -3  -1  -7  224.59   14.34
  -3   1   7  206.39    9.83
   3   1  -7  223.99   13.61
  -3  -1  -7  196.13   13.62
  -3   1   7  207.63   10.32
  -3  -1  -6  165.55    6.68
  -3  -1  -6  151.67   11.82
  -3  -1  -6  172.65   12.48
  -3   1   6  168.43    8.54
   3   1  -6  182.24   11.59
  -3  -1  -6  166.07   12.32
  -3   1   6  181.30    9.22
  -3  -1  -5   47.89    6.53
  -3   1   5   55.81    4.52
  -3   1   5   61.40    5.45
  -3  -1  -5   48.84    2.92
  -3  -1  -5   59.18    7.39
   3   1  -5   58.79    6.19
  -3  -1  -5   61.80    7.57
  -3   1   4  801.65   14.56
  -3  -1  -4  815.78   24.35
  -3  -1  -4  825.42   25.19
  -3   1   4  800.75   19.54
   3   1  -4  820.93   20.83
  -3  -1  -4  809.21   24.56
  -3  -1  -3  447.95   17.47
  -3  -1  -3  484.33   18.37
  -3   1   3  454.29   14.98
  -3  -1  -3  481.17   18.43
  -3   1   3  453.62    9.62
   3   1  -3  467.37   14.30
  -3   1   3  461.29   14.00
  -3  -1  -2  187.09   10.77
  -3  -1  -2  201.29   11.55
  -3   1   2  194.44   10.06
   3   1  -2  195.30    8.30
  -3  -1  -2  206.78   11.64
  -3   1   2  190.70   11.09
  -3   1   2  191.80    8.84
  -3  -1  -1  520.21   16.97
  -3   1   1  536.97   16.94
   3  -1   1  531.53    9.17
   3   1  -1  502.52   11.38
  -3  -1  -1  518.11   17.42
  -3  -1  -1  534.61   17.96
  -3  -1  -1  531.88   18.42
  -3   1   1  556.78   18.36
  -3   1   0    3.66    2.51
  -3  -1   0    5.06    2.15
   3  -1   0    5.66    1.35
  -3   1   0    6.91    2.82
  -3  -1   0    8.33    3.29
   3   1   0    7.35    1.21
  -3  -1   0    7.81    2.68
  -3  -1   0    8.03    3.19
  -3  -1   1  534.97   15.48
  -3   1  -1  520.33   17.70
  -3  -1   1  516.66   16.54
   3  -1  -1  495.36   12.09
   3   1   1  490.87    9.04
  -3   1  -1  514.79   17.38
  -3  -1   1  545.44   18.66
  -3  -1   2  198.06    8.94
  -3   1  -2  213.58   11.96
   3  -1  -2  193.59    8.54
  -3  -1   2  192.40    9.85
   3   1   2  177.98    6.79
  -3  -1   2  213.10   11.81
  -3  -1   3  463.60   12.74
  -3   1  -3  465.75   18.30
   3  -1  -3  465.74   14.59
  -3   1  -3  465.71   18.15
  -3  -1   3  475.03   18.08
  -3  -1   3  473.82   14.75
  -3   1  -4  798.12   24.53
  -3  -1   4  802.53   15.63
   3  -1  -4  804.22   20.86
  -3  -1   4  764.93   11.37
  -3   1  -4  826.82   24.39
  -3  -1   4  814.85   18.61
  -3  -1   4  816.21   12.82
  -3  -1   5   48.87    3.64
  -3   1  -5   48.01    3.60
  -3   1  -5   46.30    6.60
   3  -1  -5   47.44    5.77
  -3   1  -5   51.23    6.65
  -3  -1   5   50.72    4.56
  -3   1  -6  170.25   12.29
  -3  -1   6  156.95    5.93
  -3  -1   6  151.74    7.44
  -3   1  -6  156.95    7.31
   3  -1  -6  168.40   11.20
  -3   1  -6  157.08   11.44
  -3   1  -7  204.30   14.10
  -3  -1   7  200.74    8.03
  -3   1  -7  193.52    9.20
  -3   1  -7  215.03   14.03
   3  -1  -7  195.83   12.99
   3  -1  -8    4.97    3.46
  -3   1  -8   -1.18    1.70
  -3   1  -8    0.29    3.02
  -3   1  -8    2.12    2.92
  -3   1  -9  423.97   21.27
  -3   1  -9  414.38   20.68
  -3   1  -9  398.84   15.48
   3  -1  -9  432.16   21.40
  -3   1 -10  459.16   23.01
   3  -1 -10  506.45   24.20
  -3   1 -10  468.53   18.31
  -3   1 -10  451.71   22.44
  -3   1 -11    9.32    4.54
   3  -1 -11    3.47    3.18
  -3   1 -11    4.67    4.06
  -3   1 -12  242.67   17.88
   3  -1 -12  258.07   19.32
  -3   1 -12  219.03   16.89
   3  -1 -13   55.30    9.68
  -3   1 -13   26.24    6.38
   3  -1 -14   67.91   11.10
  -3   1 -14   84.34   11.79
   3  -1 -15    6.32    5.27
  -3   1 -15    3.23    2.90
   3  -1 -16   34.96    9.05
   3   1  16   38.30    9.09
  -3   1 -16   45.20    9.36
   3   1  17   10.50    5.30
  -3  -2 -17   68.85   11.97
   3   2 -16   30.67    7.84
  -3  -2 -16   18.58    5.96
  -3   2  15    2.75    3.28
   3   2 -15   -0.39    3.64
  -3  -2 -15    9.11    5.86
  -3   2  14    8.80    3.88
   3   2 -14   15.55    6.19
  -3  -2 -14   10.20    4.91
  -3   2  13   20.20    5.76
   3   2 -13   24.78    7.04
  -3  -2 -13   13.29    5.52
   3   2 -12  254.21   19.37
  -3   2  12  264.86   16.69
  -3  -2 -12  260.33   19.56
  -3   2  11  107.06   10.19
  -3  -2 -11  101.55   11.97
   3   2 -11  114.81   12.43
   3   2 -10  127.54   12.46
  -3   2  10  141.77   11.06
  -3  -2 -10  105.12   11.78
  -3  -2  -9  206.99   14.59
  -3  -2  -9  228.26   11.46
  -3   2   9  235.98   13.28
   3   2  -9  217.00   15.39
  -3  -2  -9  197.40   15.35
  -3  -2  -8  166.39   12.86
  -3  -2  -8  154.35    8.74
  -3   2   8  174.98   10.73
  -3   2   8  154.04    9.87
   3   2  -8  169.71   12.82
  -3  -2  -8  144.23   12.66
  -3  -2  -7   85.47    9.36
  -3   2   7   84.54    7.16
  -3  -2  -7   77.57    5.64
  -3   2   7   89.02    7.46
   3   2  -7   92.96    9.27
  -3  -2  -7   85.59   10.14
  -3  -2  -6   99.62    9.48
  -3   2   6   72.80    6.15
  -3  -2  -6   64.99    4.60
  -3  -2  -6   66.17    8.00
  -3  -2  -6   60.83    8.02
  -3   2   6   57.37    6.16
   3   2  -6   68.48    7.41
  -3  -2  -5  598.82   22.54
  -3   2   5  639.41   16.50
  -3  -2  -5  636.82   23.22
  -3  -2  -5  615.59   12.10
   3   2  -5  659.13   20.75
  -3  -2  -5  646.47   23.15
  -3   2   5  634.61   19.12
  -3   2   4   57.09    4.74
  -3  -2  -4   62.54    7.41
  -3   2   4   58.96    5.85
  -3  -2  -4   55.17    3.16
  -3  -2  -4   59.73    7.29
  -3  -2  -4   64.43    7.34
  -3  -2  -3  546.53   19.58
  -3  -2  -3  503.03    8.11
  -3  -2  -3  525.37   19.63
  -3   2   3  539.10   17.76
  -3  -2  -3  522.91   19.15
  -3   2   3  513.19   12.98
  -3   2   3  538.65   16.93
  -3   2   2  880.55   23.21
  -3  -2  -2  901.00   23.70
  -3   2   2  895.82   22.83
  -3  -2  -2  885.60   24.64
   3  -2   2  814.57   14.87
  -3  -2  -2  861.19   23.52
  -3   2   2  900.87   21.48
  -3  -2  -1  775.52   20.81
  -3  -2  -1  771.35   21.36
   3  -2   1  750.69   14.79
  -3  -2  -1  793.19   22.78
  -3   2   1  780.84   21.86
  -3  -2  -1  783.16   22.83
  -3   2   1  803.73   21.65
  -3   2   1  802.06   20.34
  -3   2   0    6.80    2.61
  -3  -2   0    9.84    2.86
   3  -2   0    7.10    1.76
  -3   2   0    7.45    3.07
  -3  -2   0   12.62    3.53
   3   2   0    9.19    1.31
  -3  -2   0    9.04    2.85
  -3  -2   0    6.43    2.87
  -3  -2   1  802.51   18.75
   3   2   1  754.52   13.09
   3  -2  -1  783.33   17.37
  -3   2  -1  813.72   23.40
  -3  -2   1  814.61   21.84
  -3  -2   1  805.04   20.22
  -3   2  -1  758.46   20.56
  -3  -2   1  795.06   22.71
  -3  -2   2  879.85   18.21
   3   2   2  818.53   15.85
  -3   2  -2  881.91   24.82
   3  -2  -2  860.90   19.46
  -3  -2   2  867.57   21.97
  -3  -2   2  882.20   24.20
  -3  -2   3  540.04   12.95
   3  -2  -3  528.91   16.56
  -3   2  -3  530.87   19.78
  -3  -2   3  539.29   16.90
   3   2   3  504.49   14.15
  -3  -2   3  543.05   19.44
  -3  -2   4   60.83    3.94
   3  -2  -4   62.54    6.24
  -3  -2   4   57.23    5.48
  -3   2  -4   62.22    7.24
   3   2   4   58.78    5.49
  -3   2  -4   63.84    7.16
  -3  -2   4   63.10    7.12
  -3   2  -5  641.00   23.21
   3  -2  -5  600.19   20.20
  -3  -2   5  623.78   17.44
   3   2   5  602.90   18.33
  -3   2  -5  580.53   21.44
  -3  -2   6   61.82    5.46
  -3   2  -6   55.33    7.48
   3  -2  -6   60.26    7.16
   3   2   6   66.75    6.92
  -3   2  -6   61.25    7.69
  -3   2  -7   81.42    9.64
   3  -2  -7   88.81    9.08
  -3   2  -7   75.11    8.38
   3   2   7   84.37    7.96
  -3  -2   7   81.87    6.16
   3  -2  -8  164.17   12.75
  -3   2  -8  152.90   12.69
  -3   2  -8  143.61    9.39
   3   2   8  170.76   12.21
  -3   2  -8  156.70   12.26
  -3   2  -9  226.95   15.68
  -3   2  -9  224.66   12.38
  -3   2  -9  216.66   14.83
   3   2   9  222.27   14.60
   3  -2  -9  206.26   15.08
  -3   2 -10  134.21   12.65
   3  -2 -10  100.58   11.27
  -3   2 -10  117.64    9.69
   3   2  10  133.95   12.09
  -3   2 -10  108.69   11.26
  -3   2 -11  125.18   12.49
   3  -2 -11  105.10   12.01
   3   2  11   98.23   10.89
  -3   2 -11  104.20   11.11
   3  -2 -12  253.72   19.33
  -3   2 -12  269.60   18.76
  -3   2 -12  224.84   16.66
   3   2  12  238.33   17.80
   3   2  13   13.64    5.26
  -3   2 -13   22.86    6.06
   3  -2 -13   27.46    7.78
  -3   2 -13   16.43    5.13
   3  -2 -14   16.13    5.93
   3   2  14    9.10    3.68
  -3   2 -14    7.98    3.76
   3   2  15    5.49    4.16
  -3   2 -15    2.74    3.71
   3  -2 -15    0.82    3.87
   3   2  16   19.95    6.15
   3  -2 -16   16.81    5.92
   3   3 -16    5.10    5.27
  -3  -3 -16    4.40    5.02
  -3   3  15   37.84    7.79
   3   3 -15   29.39    8.16
  -3  -3 -15   42.17    9.44
  -3   3  14   38.58    7.79
   3   3 -14   44.28    9.95
  -3  -3 -14   33.70    8.33
  -3   3  13  145.66   13.50
   3   3 -13  118.20   13.88
  -3  -3 -13  131.55   14.91
  -3   3  12    7.36    3.56
   3   3 -12   12.33    5.50
  -3  -3 -12    8.43    4.91
  -3   3  11   26.59    5.70
  -3  -3 -11   37.71    6.81
   3   3 -11   21.19    5.98
  -3  -3 -11   34.42    7.34
  -3   3  10    2.01    2.25
  -3  -3 -10    1.77    2.60
   3   3 -10    1.79    3.35
  -3  -3 -10   10.53    5.33
  -3  -3  -9  433.81   21.65
  -3   3   9  437.70   18.99
   3   3  -9  424.09   21.91
  -3  -3  -9  399.29   21.93
  -3  -3  -8  546.26   17.17
  -3   3   8  567.15   20.56
   3   3  -8  530.86   23.13
  -3  -3  -8  528.72   23.54
  -3  -3  -8  527.66   24.55
  -3   3   7  135.50    9.58
  -3  -3  -7  132.25   11.67
  -3  -3  -7  127.87    7.79
  -3   3   7  135.70   10.02
  -3  -3  -7  129.73   11.80
  -3   3   6  322.26   13.88
  -3  -3  -6  318.60   11.30
  -3  -3  -6  321.73   17.23
  -3   3   6  309.88   14.68
  -3  -3  -6  319.70   17.47
  -3   3   5  436.59   15.28
  -3  -3  -5  405.82   11.76
  -3   3   5  416.20   16.81
  -3  -3  -5  407.75   19.15
  -3  -3  -5  409.59   19.17
  -3  -3  -4  219.48    8.14
  -3   3   4  215.73   12.26
  -3  -3  -4  202.74   13.71
  -3  -3  -4  231.15   13.58
  -3   3   4  230.03   10.62
  -3  -3  -3  508.00   11.85
  -3   3   3  510.69   18.54
  -3  -3  -3  487.70   19.71
  -3  -3  -3  465.62   18.34
  -3   3   3  507.64   15.05
  -3   3   3  497.61   18.05
   3  -3   2  237.97    9.80
  -3  -3  -2  264.37   13.37
  -3   3   2  274.35   13.70
  -3  -3  -2  245.33   14.00
  -3   3   2  251.85   12.54
  -3   3   2  269.28   13.16
  -3   3   1  255.69   13.55
  -3  -3  -1  268.33   14.09
  -3  -3  -1  262.93   12.65
  -3   3   1  267.79   12.49
  -3   3   1  276.53   13.30
   3  -3   1  253.29   10.40
  -3   3   0  852.86   24.77
  -3  -3   0  848.26   24.10
   3  -3   0  829.36   19.32
  -3  -3   0  872.56   21.84
  -3  -3   0  896.00   24.79
  -3   3   0  823.93   21.08
   3   3   0  827.19   15.15
   3   3   1  260.25    9.28
   3  -3  -1  257.26   11.25
  -3  -3   1  262.47   13.35
  -3  -3   1  267.64   11.68
  -3   3  -1  263.35   14.07
  -3   3  -1  253.45   11.68
  -3  -3   1  266.62   13.60
   3   3   2  246.53    9.80
  -3   3  -2  251.76   14.06
   3  -3  -2  252.51   11.76
  -3  -3   2  259.04   12.99
  -3  -3   2  282.37   13.98
  -3   3  -3  480.87   19.99
   3   3   3  475.10   14.68
   3  -3  -3  488.69   17.13
  -3  -3   3  462.31   18.33
  -3   3  -4  217.91   13.80
   3  -3  -4  205.93   11.93
   3   3   4  219.82   10.84
  -3  -3   4  234.83   13.24
  -3   3  -5  423.98   19.41
   3  -3  -5  401.47   17.38
  -3  -3   5  430.43   18.53
   3   3   5  416.39   16.03
  -3   3  -6  301.21   16.99
   3  -3  -6  275.62   15.39
   3   3   6  295.14   14.42
  -3   3  -6  288.16   15.63
   3  -3  -7  116.49   10.63
  -3   3  -7  130.47   11.82
   3   3   7  112.63    9.85
  -3   3  -7  123.33   10.67
  -3   3  -8  504.97   22.98
   3  -3  -8  522.99   23.10
   3   3   8  536.34   22.17
  -3   3  -8  517.10   22.16
  -3   3  -9  439.56   22.14
   3  -3  -9  429.77   22.07
   3   3   9  432.62   20.71
  -3   3  -9  419.94   20.37
   3  -3 -10   -0.17    3.55
  -3   3 -10    1.15    3.47
   3   3  10    8.15    3.73
  -3   3 -10   11.13    4.54
  -3   3 -11   42.17    7.89
   3  -3 -11   26.07    6.73
   3   3  11   28.21    6.46
  -3   3 -11   27.41    5.56
  -3   3 -11   33.33    6.42
  -3   3 -12   13.78    5.76
   3  -3 -12   15.44    6.14
   3   3  12   12.09    4.68
  -3   3 -12    8.45    3.70
  -3   3 -13  118.92   13.17
   3  -3 -13  139.43   15.05
   3   3  13  132.73   13.96
  -3   3 -13  112.12   11.99
  -3   3 -14   27.13    7.13
   3   3  14   37.58    8.06
   3  -3 -14   16.92    5.64
  -3   3 -14   27.17    6.68
   3   3  15   24.57    7.68
   3  -3 -15   23.69    8.57
   3   3  16    7.40    4.84
   3  -3 -16    9.23    5.76
   3   4 -16  135.20   17.26
  -3  -4 -16  139.70   17.22
   3   4 -15    7.35    5.05
  -3  -4 -15    2.74    3.87
  -3   4  15   13.44    5.29
   3   4 -14   12.98    4.99
  -3  -4 -14   20.23    6.88
  -3   4  14   22.48    6.20
   3   4 -13   33.17    8.56
  -3   4  13   21.54    5.89
  -3  -4 -13   25.99    7.44
  -3  -4 -12   42.07    7.80
   3   4 -12   47.90    8.93
  -3   4  12   56.63    8.67
  -3  -4 -12   72.53   11.50
  -3  -4 -11  133.86   13.20
  -3   4  11  105.11   11.25
   3   4 -11  134.30   14.02
  -3  -4 -11  115.82   13.32
  -3   4  10   70.06    8.66
  -3  -4 -10   64.77    9.05
   3   4 -10   68.21   10.01
  -3  -4 -10   47.70    9.04
  -3  -4  -9   54.98    8.50
  -3   4   9   58.64    7.68
  -3  -4  -9   54.09    8.50
  -3   4   8  548.36   21.53
  -3  -4  -8  582.52   25.04
  -3  -4  -8  554.92   18.58
  -3  -4  -8  592.62   26.35
  -3   4   7   98.55    8.86
  -3  -4  -7  104.93    7.72
  -3  -4  -7  105.07   10.91
  -3  -4  -7  106.92   11.09
  -3   4   6  105.80    8.86
  -3  -4  -6  102.70    7.33
  -3  -4  -6  107.60   10.84
  -3   4   6   96.51    9.04
  -3  -4  -6   93.46    9.95
  -3   4   5  501.01   18.12
  -3  -4  -5  491.80   15.05
  -3   4   5  493.85   19.99
  -3  -4  -5  502.56   21.96
  -3  -4  -5  495.77   21.34
  -3  -4  -4   57.27    5.12
  -3  -4  -4   56.42    7.66
  -3   4   4   48.81    6.53
  -3  -4  -4   45.48    6.43
  -3   4   4   58.34    6.19
   3  -4   3  504.31   16.55
  -3  -4  -3  548.62   14.96
  -3   4   3  549.22   20.74
  -3  -4  -3  554.12   21.95
  -3  -4  -3  545.56   20.49
  -3   4   3  551.97   17.98
  -3   4   3  551.75   20.59
  -3  -4  -2  759.42   17.56
   3  -4   2  707.52   19.38
  -3   4   2  724.80   23.77
  -3  -4  -2  710.99   24.67
  -3  -4  -2  761.94   22.92
  -3   4   2  717.66   20.83
  -3   4   2  744.95   23.69
  -3   4   1  264.40   14.58
  -3  -4  -1  239.77   14.24
   3  -4   1  240.94   11.52
  -3  -4  -1  248.03   12.53
  -3   4   1  236.38   11.53
  -3   4   1  248.51   14.01
   3  -4   0  125.10    8.49
  -3   4   0  152.45   11.34
  -3  -4   0  135.56   10.56
  -3  -4   0  132.09    8.73
  -3   4   0  127.21    8.24
   3   4   0  137.26    7.47
  -3   4   0  149.18   10.84
   3  -4  -1  237.82   12.03
  -3   4  -1  258.73   14.69
  -3  -4   1  257.85   11.53
  -3  -4   1  245.58   13.35
  -3   4  -1  229.84   10.77
   3   4   1  233.50   10.15
   3   4   2  741.35   18.91
  -3   4  -2  742.42   25.15
   3  -4  -2  731.26   21.61
  -3  -4   2  747.44   18.35
  -3  -4   2  740.62   23.11
   3   4   3  528.04   17.00
  -3   4  -3  590.63   22.85
   3  -4  -3  539.16   19.49
  -3  -4   3  567.62   20.30
  -3  -4   4   50.39    6.64
  -3   4  -4   56.15    7.70
   3  -4  -4   47.08    6.30
   3   4   4   50.29    5.68
  -3   4  -5  465.20   21.19
   3  -4  -5  480.00   19.90
   3   4   5  491.89   18.44
  -3  -4   5  491.99   19.99
  -3   4  -6   98.98   10.45
   3  -4  -6   99.20    9.97
   3   4   6   95.19    8.80
  -3  -4   6   92.52    8.99
  -3   4  -7  100.83   10.58
   3  -4  -7  103.96   10.39
   3   4   7  107.14    9.79
  -3   4  -8  572.91   25.20
   3  -4  -8  549.12   24.58
   3   4   8  556.45   22.91
  -3   4  -9   58.13    8.62
   3  -4  -9   57.28    8.95
   3   4   9   59.32    8.35
   3  -4 -10   61.80    9.51
  -3   4 -10   56.65    8.01
   3   4  10   69.00    9.59
  -3   4 -10   82.62   10.36
  -3   4 -11  114.81   12.29
   3  -4 -11  133.51   14.05
   3   4  11  130.26   13.31
  -3   4 -11  119.43   11.71
   3  -4 -12   58.11   10.07
  -3   4 -12   52.08    8.15
   3   4  12   70.74   10.40
  -3   4 -12   45.76    8.39
  -3   4 -13   43.03    8.18
   3  -4 -13   28.70    7.28
   3   4  13   25.44    6.95
  -3   4 -14    9.91    4.09
   3  -4 -14   30.74    8.09
   3   4  14   30.79    7.94
   3  -4 -15   30.07    8.31
   3   4  15   10.54    5.63
   3  -4 -16  135.34   17.07
   3   4  16  115.72   14.99
   3   5 -15   19.00    6.65
  -3   5  15   16.32    5.75
  -3  -5 -15   10.36    5.98
   3   5 -14   34.08    8.48
  -3   5  14   24.89    6.68
  -3  -5 -14   32.13    8.25
  -3  -5 -13   -7.86    4.10
  -3   5  13    6.66    4.66
   3   5 -13   -2.54    4.68
  -3  -5 -13   -3.80    4.53
  -3  -5 -12   47.90    8.46
  -3   5  12   44.31    8.13
   3   5 -12   60.89   10.51
  -3  -5 -12   44.25    9.46
  -3   5  11  115.79   11.99
  -3  -5 -11  101.17   11.78
  -3  -5 -11   99.19   12.72
  -3   5  10   86.75   10.14
  -3  -5 -10   80.82   10.43
  -3  -5 -10   86.64   11.46
  -3   5   9   51.93    7.49
  -3  -5  -9   61.92    9.30
  -3  -5  -9   51.48    8.80
  -3  -5  -8   59.77    6.96
  -3  -5  -8   46.59    7.85
  -3   5   8   58.15    7.91
  -3  -5  -8   61.17    9.36
  -3   5   7  113.91   10.25
  -3  -5  -7   93.54   10.59
  -3  -5  -7  105.40    8.50
  -3  -5  -7  106.98   11.29
  -3  -5  -6   54.72    5.96
  -3   5   6   60.45    7.25
  -3  -5  -6   64.14    9.02
  -3  -5  -6   53.56    8.06
  -3  -5  -5  297.09   13.24
  -3   5   5  269.58   16.18
  -3  -5  -5  277.65   17.03
  -3  -5  -5  266.84   16.19
  -3   5   5  287.76   15.11
  -3  -5  -4  162.74    9.58
  -3   5   4  148.40   12.01
  -3  -5  -4  142.44   12.23
  -3  -5  -4  148.28   11.69
  -3   5   4  152.50   10.70
  -3   5   4  140.86   11.69
  -3   5   3   63.48    7.94
   3  -5   3   53.10    6.63
  -3  -5  -3   65.28    5.95
  -3   5   3   49.72    6.26
  -3   5   3   60.44    7.58
  -3  -5  -3   48.87    7.21
  -3  -5  -3   46.76    6.48
  -3  -5  -2  986.12   23.01
  -3   5   2  978.57   29.58
  -3  -5  -2  944.62   30.09
  -3  -5  -2  963.19   26.66
  -3   5   2  958.72   24.01
   3  -5   2  892.86   24.62
  -3   5   2  944.12   28.94
   3  -5   1  243.08   13.07
  -3   5   1  226.85   14.44
  -3  -5  -1  239.44   12.59
  -3   5   1  196.18   10.36
  -3   5   1  217.17   14.12
   3  -5   0 1278.48   30.21
  -3   5   0 1275.95   34.26
  -3  -5   0 1339.66   28.10
  -3   5   0 1212.66   24.54
  -3   5   0 1254.10   33.29
  -3   5  -1  218.16   14.34
   3  -5  -1  210.15   12.46
  -3  -5   1  226.53   10.97
  -3  -5   1  224.78   13.12
  -3   5  -1  199.98    9.69
   3   5   1  204.98   10.79
   3  -5  -2 1019.14   27.89
  -3   5  -2  934.57   29.42
  -3  -5   2  961.89   20.73
  -3  -5   2  990.05   27.26
   3   5   2  955.20   24.14
   3  -5  -3   56.00    6.98
   3   5   3   53.96    6.22
  -3   5  -3   64.01    8.61
  -3  -5   3   51.07    6.65
   3   5   4  158.64   10.77
  -3   5  -4  140.55   12.19
   3  -5  -4  143.91   11.39
  -3  -5   4  147.39   10.80
   3   5   5  288.47   15.11
   3  -5  -5  260.46   15.83
  -3   5  -5  266.52   16.82
  -3  -5   5  259.70   14.67
  -3  -5   6   59.60    7.62
   3  -5  -6   36.82    6.49
  -3   5  -6   43.69    7.37
   3   5   6   53.02    6.99
  -3   5  -7  100.10   10.77
   3   5   7  104.84   10.07
   3  -5  -7   72.94    9.28
  -3  -5   7  106.75   10.09
   3   5   8   69.58    9.04
  -3   5  -8   57.52    8.69
   3  -5  -8   49.50    8.51
   3   5   9   67.82    9.37
  -3   5  -9   60.90    8.93
   3  -5  -9   56.53    8.99
  -3   5 -10  102.31   11.71
   3   5  10   95.42   11.21
   3  -5 -10   86.87   11.42
  -3   5 -11  109.42   12.57
   3  -5 -11  118.97   13.51
   3   5  11  111.55   12.74
   3   5  12   49.02    8.98
  -3   5 -12   59.56    9.52
   3  -5 -12   29.68    8.23
  -3   5 -13    0.95    3.78
   3   5  13   -1.57    3.56
   3  -5 -13   -1.91    3.42
   3   5  14   22.73    7.03
   3  -5 -14   30.99    8.34
   3   5  15   20.28    7.19
   3  -5 -15    6.00    6.00
  -3   6  15   11.82    5.42
  -3   6  14   13.76    5.12
   3   6 -14   14.63    8.07
  -3  -6 -14   13.32    6.28
   3   6 -13   47.15   10.07
  -3   6  13   43.57    8.72
  -3  -6 -13   48.74   10.03
  -3   6  12    0.98    3.20
  -3  -6 -12    3.51    3.98
  -3  -6 -12   -0.53    4.20
  -3   6  11   28.35    6.67
  -3  -6 -11   38.48    7.52
  -3  -6 -11   34.41    8.36
  -3   6  10   56.22    8.97
  -3  -6 -10   79.34   10.62
  -3  -6 -10   91.09   12.24
  -3   6   9   90.70   10.65
  -3  -6  -9   93.95   11.39
  -3  -6  -9   92.44   11.83
  -3   6   8  142.57   12.51
  -3  -6  -8  160.95   11.75
  -3  -6  -8  138.76   13.36
  -3  -6  -8  161.20   15.09
  -3   6   7   30.15    5.98
  -3  -6  -7   38.91    5.80
  -3  -6  -7   48.69    8.19
  -3  -6  -7   40.25    7.59
  -3  -6  -6   16.49    3.77
  -3  -6  -6   16.24    5.45
  -3  -6  -6   12.88    4.31
  -3   6   6   15.68    5.01
  -3   6   5  180.11   14.08
  -3  -6  -5  201.93   15.78
  -3  -6  -5  196.97   11.91
  -3  -6  -5  173.35   13.68
  -3   6   5  145.69   11.71
  -3   6   4  162.41   13.41
  -3  -6  -4  157.84   13.39
  -3  -6  -4  145.78   10.12
  -3  -6  -4  161.03   12.55
  -3   6   4  156.51   11.99
  -3   6   4  140.41   12.66
  -3   6   3   62.13    8.37
   3  -6   3   80.21    8.69
  -3  -6  -3   78.96    7.31
  -3   6   3   67.30    8.61
  -3  -6  -3   76.47    8.42
  -3  -6  -3   67.40    8.90
  -3   6   2   37.79    6.39
  -3   6   2   31.44    4.59
  -3  -6  -2   51.05    6.14
   3  -6   2   40.41    6.40
  -3   6   2   27.00    5.76
  -3  -6  -2   42.08    6.09
  -3   6   1  159.61   13.30
   3  -6   1  159.22   11.66
  -3  -6  -1  158.47   10.64
  -3   6   1  161.74    9.19
  -3   6   1  147.64   12.88
   3  -6   0  193.26   13.25
  -3   6   0  164.03   13.56
  -3  -6   0  183.32   10.86
  -3   6   0  161.46    8.66
  -3   6   0  162.31   13.59
   3  -6  -1  151.55   11.81
  -3   6  -1  170.80   13.79
  -3  -6   1  154.61    9.23
   3   6   1  156.73   10.43
   3  -6  -2   32.62    5.76
  -3   6  -2   32.41    6.57
  -3  -6   2   38.76    5.81
   3   6   2   44.67    6.04
   3   6   3   70.26    7.86
   3  -6  -3   77.94    8.95
  -3   6  -3   70.93    9.38
  -3  -6   3   76.70    7.91
   3   6   4  142.19   11.02
  -3   6  -4  148.12   13.26
   3  -6  -4  148.16   12.42
  -3  -6   4  169.41   11.71
   3   6   5  170.71   12.55
  -3   6  -5  153.90   13.35
   3  -6  -5  170.18   13.65
  -3  -6   5  175.56   12.34
  -3  -6   6   12.37    3.74
   3  -6  -6    9.89    4.09
  -3   6  -6   18.42    5.23
   3   6   6   17.40    5.28
  -3  -6   7   41.39    6.44
  -3   6  -7   43.94    7.77
   3  -6  -7   35.74    7.30
   3   6   7   40.63    7.18
  -3   6  -8  160.49   14.51
   3  -6  -8  171.11   15.01
   3   6   8  163.35   13.81
  -3  -6   8  144.29   12.04
   3   6   9   94.18   11.16
  -3   6  -9   90.04   11.12
   3  -6  -9   77.57   10.87
  -3  -6   9  105.72   10.66
  -3   6 -10   59.29    9.20
   3  -6 -10   80.89   11.42
  -3  -6  10   82.96   10.01
   3   6  10   72.46   10.35
  -3   6 -11   25.65    6.37
   3  -6 -11   31.47    7.49
   3   6  11   38.60    8.68
   3   6  12    4.05    4.30
  -3   6 -12    4.53    3.90
   3  -6 -12    1.83    4.23
   3   6  13   39.19    8.63
   3  -6 -13   24.91    7.74
   3   6  14   11.96    6.26
   3  -6 -14   20.56    7.51
   3   6  15    6.45    5.22
  -3   7  15   56.67   10.41
  -3   7  14    7.54    4.31
   3   7 -14   18.41    7.46
  -3   7  13    6.16    4.72
  -3  -7 -13   11.45    5.98
  -3   7  12   47.77    9.11
  -3  -7 -12   34.03    7.43
  -3  -7 -12   37.30    9.40
  -3   7  11    9.82    4.53
  -3  -7 -11    5.28    4.41
  -3  -7 -11    1.32    4.15
  -3   7  10  339.28   21.83
  -3  -7 -10  321.66   21.81
  -3  -7 -10  302.14   22.37
  -3   7   9  101.36   11.97
  -3  -7  -9   65.95   10.32
  -3  -7  -9   85.94   11.72
  -3  -7  -8   88.50   11.72
  -3  -7  -8   89.03   11.73
  -3   7   8  119.91   12.40
  -3  -7  -7   13.63    4.06
  -3  -7  -7   22.68    6.30
  -3  -7  -7   11.21    4.29
  -3   7   7   10.53    4.30
  -3  -7  -6   10.66    3.36
  -3  -7  -6    3.20    3.33
  -3   7   6    9.01    3.98
  -3  -7  -6    8.84    4.32
  -3   7   5    0.74    3.02
  -3  -7  -5    4.35    2.71
  -3   7   5   13.18    5.38
  -3   7   5    5.03    2.59
  -3  -7  -5    4.93    4.11
  -3  -7  -5    8.79    3.74
  -3  -7  -4  359.97   17.30
  -3   7   4  330.29   19.99
  -3  -7  -4  339.67   20.60
  -3  -7  -4  329.07   18.60
  -3   7   4  330.44   18.58
  -3   7   4  301.34   19.21
   3  -7   3   92.21    9.73
  -3  -7  -3  119.82   10.08
  -3   7   3  104.03   11.27
  -3  -7  -3  104.57   10.37
  -3   7   3  110.82   12.02
  -3  -7  -2  285.89   15.48
   3  -7   2  243.58   15.72
  -3   7   2  248.89   17.41
  -3  -7  -2  243.77   14.45
  -3   7   2  262.01   17.49
  -3   7   1   89.41   10.48
  -3  -7  -1   77.02    8.19
   3  -7   1   75.63    8.97
  -3   7   1   71.29    9.83
  -3  -7  -1   88.41    8.46
   3  -7   0    0.58    3.02
  -3   7   0    4.53    4.46
  -3  -7   0    2.06    2.33
  -3   7   0    6.78    3.99
   3  -7  -1   60.63    8.04
  -3   7  -1   87.90   10.81
   3   7   1   70.61    8.01
   3  -7  -2  231.97   15.67
  -3   7  -2  227.00   16.35
   3   7   2  257.12   15.00
   3  -7  -3  127.33   11.96
  -3   7  -3  105.13   11.57
   3   7   3  110.73   10.20
   3   7   4  351.83   18.62
  -3   7  -4  354.36   20.88
   3  -7  -4  335.10   19.70
  -3  -7   4  350.92   16.98
   3   7   5    5.86    3.66
   3  -7  -5   11.42    5.71
  -3   7  -5   12.51    4.83
  -3  -7   5    5.40    2.76
   3   7   6   10.30    3.64
  -3   7  -6    8.06    3.82
   3  -7  -6    1.37    3.33
  -3  -7   6   14.20    4.56
  -3  -7   7   15.15    4.01
   3   7   7   12.58    4.67
   3  -7  -7   17.63    5.64
  -3   7  -7   10.05    4.95
   3   7   8  104.10   11.42
  -3   7  -8   96.94   11.82
   3  -7  -8   87.77   11.53
   3   7   9   91.28   11.73
  -3   7  -9   76.04   10.71
   3  -7  -9   69.53   10.78
  -3   7 -10  340.60   22.26
   3   7  10  341.89   22.28
   3  -7 -10  343.78   23.69
  -3   7 -11    4.91    4.28
   3  -7 -11    1.88    3.68
   3   7  11    3.37    3.81
   3  -7 -12   39.54    9.08
   3   7  12   56.18   10.36
   3  -7 -13    7.76    4.15
   3   7  13    0.95    4.32
   3   7  14    3.52    4.56
  -3   8  14   24.80    7.32
  -3   8  13   38.74    8.72
  -3   8  12   57.29    9.98
  -3  -8 -12   46.18   10.06
  -3   8  11  122.40   14.30
  -3  -8 -11  141.99   16.26
  -3  -8 -11  135.01   14.85
  -3   8  10   35.98    8.16
  -3  -8 -10   40.70    8.62
  -3  -8 -10   41.42    9.15
  -3  -8  -9  138.18   14.87
  -3  -8  -9  123.72   14.48
  -3   8   9  146.66   14.81
  -3  -8  -8   39.85    8.70
  -3  -8  -8   40.78    8.82
  -3   8   8   38.10    7.34
  -3  -8  -7    8.22    4.03
  -3  -8  -7    8.16    4.75
  -3   8   7    7.73    3.66
  -3  -8  -7    8.07    4.44
  -3   8   6    2.60    4.04
  -3  -8  -6   -1.16    2.53
  -3  -8  -6    5.26    4.11
  -3   8   6    2.01    3.14
  -3  -8  -6    7.96    4.46
  -3  -8  -5  221.44   14.95
  -3   8   5  217.26   17.37
  -3  -8  -5  230.54   18.16
  -3  -8  -5  216.64   16.43
  -3   8   5  230.72   17.05
  -3   8   5  219.40   17.92
  -3  -8  -4  122.42   11.12
  -3   8   4  110.21   12.49
  -3  -8  -4  117.92   11.83
  -3  -8  -4  108.81   12.92
  -3   8   4  107.34   13.00
  -3   8   3    2.33    4.25
   3  -8   3    6.71    3.80
  -3  -8  -3    4.74    3.04
  -3   8   3    6.19    4.95
  -3  -8  -3    6.89    4.31
  -3   8   2   35.44    7.02
  -3  -8  -2   36.58    6.42
   3  -8   2   37.74    7.13
  -3   8   2   39.28    8.08
  -3  -8  -2   39.21    6.40
   3  -8   1  190.96   15.45
  -3   8   1  195.61   16.27
  -3   8   1  190.78   16.08
   3  -8   0   10.40    4.46
  -3   8   0   16.14    6.24
  -3   8   0   24.87    6.32
   3  -8  -1  198.57   15.68
  -3   8  -1  193.37   16.03
   3  -8  -2   43.85    8.04
  -3   8  -2   34.99    7.23
   3   8   2   32.28    6.23
   3  -8  -3    4.15    4.25
  -3   8  -3    4.48    4.13
   3   8   3    2.75    2.95
   3  -8  -4  119.30   12.73
  -3   8  -4   99.75   11.86
   3   8   4   98.47   10.73
  -3   8  -5  231.74   17.92
   3  -8  -5  234.01   17.83
   3   8   5  224.27   16.47
   3   8   6    8.35    4.82
   3  -8  -6    5.70    4.50
  -3   8  -6   11.63    5.00
   3   8   7    6.78    3.94
   3  -8  -7    4.87    4.28
  -3   8  -7    4.23    3.87
   3   8   8   41.65    8.19
   3  -8  -8   27.41    7.00
  -3   8  -8   48.80    8.88
   3   8   9  144.52   14.79
  -3   8  -9  142.96   14.76
   3  -8  -9  140.31   15.36
   3   8  10   49.91    9.18
  -3   8 -10   49.89    8.88
   3  -8 -10   35.59    8.72
   3  -8 -11  146.62   16.88
   3   8  11  146.38   16.00
   3  -8 -12   59.18   11.52
   3   8  12   41.88    9.30
   3   8  13   34.58    8.33
  -3   9  12   15.24    6.59
  -3  -9 -11   24.84    7.08
  -3  -9 -11   24.71    7.55
  -3   9  11   29.45    7.74
  -3  -9 -10  156.25   16.47
  -3  -9 -10  126.71   15.69
  -3   9  10  145.93   16.00
  -3  -9  -9   10.66    5.29
  -3   9   9    7.61    5.28
  -3  -9  -9   -0.95    3.17
  -3  -9  -8   50.52    9.70
  -3   9   8   46.99    9.09
  -3  -9  -8   55.95   10.04
  -3   9   7   41.03    8.74
  -3  -9  -7   49.22    9.49
  -3   9   7   37.77    8.04
  -3  -9  -7   37.55    8.06
  -3  -9  -6  127.99   12.45
  -3   9   6  123.07   14.29
  -3  -9  -6  116.93   13.66
  -3  -9  -6  150.74   14.62
  -3   9   6  153.24   15.04
  -3   9   6  140.13   15.32
  -3   9   5    0.81    4.00
  -3  -9  -5    4.90    2.84
  -3   9   5    3.60    4.42
  -3  -9  -5   13.90    7.82
  -3  -9  -5    5.62    3.71
  -3   9   4   28.32    7.29
  -3  -9  -4   31.97    6.51
  -3   9   4   18.34    6.97
  -3  -9  -4   28.20    6.86
  -3   9   3    4.32    3.59
   3  -9   3   14.15    5.63
  -3  -9  -3    8.34    3.90
  -3   9   3    7.78    5.44
  -3  -9  -2  121.19   11.93
   3  -9   2   99.32   12.05
  -3   9   2  114.46   13.34
  -3   9   2  117.24   13.64
  -3   9   1   19.26    6.65
   3  -9   1   22.39    6.83
  -3   9   1    3.51    3.24
   3  -9   0   21.67    5.95
  -3   9   0   46.29    9.22
   3  -9  -1    9.17    4.61
  -3   9  -1   11.14    5.05
  -3   9  -2  113.57   13.19
   3  -9  -2  100.11   12.11
   3  -9  -3    4.20    4.45
  -3   9  -3    6.04    3.69
   3   9   3    9.51    4.81
   3  -9  -4   12.58    4.94
  -3   9  -4   36.57    8.05
   3   9   4   34.08    7.28
   3  -9  -5    1.58    4.01
  -3   9  -5    4.26    3.75
   3   9   5    1.68    3.62
  -3   9  -6  118.79   13.79
   3  -9  -6  136.49   15.20
   3   9   6  147.39   14.64
   3   9   7   36.56    7.13
   3  -9  -7   47.54    9.27
  -3   9  -7   42.88    8.71
   3   9   8   42.64    8.63
   3  -9  -8   61.82   10.83
  -3   9  -8   46.15    9.15
   3   9   9   13.40    6.10
   3  -9  -9   -0.41    3.91
  -3   9  -9    9.45    5.49
   3   9  10  149.91   16.15
   3  -9 -10  116.86   15.28
   3   9  11   37.97    9.13
   3  -9 -11   41.79   10.25
   3   9  12   12.39    5.83
  -3  10  11   10.17    5.77
  -3 -10 -10   34.15    8.35
  -3  10  10   46.14    9.85
  -3 -10 -10   32.77    8.55
  -3  10   9    0.49    4.28
  -3 -10  -9   17.50    6.55
  -3  10   9    0.65    3.36
  -3 -10  -9    5.23    3.89
  -3  10   8   20.57    6.93
  -3  10   8   39.27    8.62
  -3 -10  -8   41.91    9.32
  -3 -10  -8   32.26    8.08
  -3  10   7   25.03    7.93
  -3  10   7   18.07    6.01
  -3  10   7   23.13    7.87
  -3 -10  -7   14.16    6.56
  -3 -10  -7   23.05    7.10
  -3  10   6   78.91   12.25
  -3  10   6   76.85   12.13
  -3 -10  -6   80.83   12.15
  -3 -10  -6   66.61   10.17
  -3  10   5   16.69    7.24
  -3 -10  -5   13.18    4.90
  -3  10   5   22.60    7.17
  -3 -10  -5   13.14    5.83
  -3  10   4   22.99    7.34
  -3 -10  -4   12.35    4.77
  -3  10   4   22.66    7.67
  -3  10   3   22.78    7.10
   3 -10   3   27.76    6.99
  -3 -10  -3   19.35    5.61
  -3  10   3   29.59    8.06
  -3  10   2   35.21    8.02
   3 -10   2   48.32    9.17
  -3  10   2   46.05    9.21
  -3 -10  -2   48.06    8.36
   3 -10   1   19.69    7.42
  -3  10   1   19.18    6.53
  -3  10   1   19.19    6.75
   3 -10   0   31.83    7.69
  -3  10   0   30.52    8.23
   3 -10  -1   26.07    7.24
  -3  10  -1    8.97    5.19
   3 -10  -2   41.37    8.97
  -3  10  -2   43.35    8.72
   3 -10  -3   22.70    7.27
  -3  10  -3   16.01    5.88
   3 -10  -4    9.57    4.93
  -3  10  -4   19.10    6.93
   3  10   4   24.76    6.71
   3 -10  -5   31.80    7.96
  -3  10  -5   22.20    6.99
   3  10   5   10.47    5.51
   3 -10  -6   61.34   10.89
  -3  10  -6   63.57   11.11
   3  10   6   67.50   10.73
   3 -10  -7   38.61    9.54
  -3  10  -7   39.99    9.58
   3  10   7   20.47    6.66
   3  10   8   29.51    8.13
   3 -10  -8   36.77    9.68
  -3  10  -8   32.89    7.99
   3  10   9    7.45    5.58
   3 -10  -9   15.99    6.59
   3  10  10   48.24   10.02
  -3 -11  -9   20.61    7.06
  -3 -11  -9   23.24    7.11
  -3  11   8   33.03    8.69
  -3 -11  -8   50.08   10.61
  -3 -11  -8   31.05    7.83
  -3  11   7   38.60    9.81
  -3  11   7   25.06    8.64
  -3 -11  -7   10.09    5.53
  -3  11   6   82.06   13.43
  -3  11   6   73.51   12.06
  -3 -11  -6   61.04   11.36
  -3  11   5   27.85    8.19
  -3  11   5    8.37    5.68
  -3 -11  -5   24.71    7.96
  -3  11   4   -1.77    4.12
  -3 -11  -4    7.18    4.48
  -3  11   4    9.15    5.23
  -3  11   3   72.43   12.10
  -3 -11  -3   82.35   11.33
  -3  11   3   77.45   12.62
  -3  11   2   71.75   12.40
   3 -11   2   61.27   10.69
  -3  11   2   79.19   12.60
   3 -11   1   47.27    9.87
  -3  11   1   45.16    9.43
  -3  11   1   39.69    9.00
   3 -11   0  381.76   25.61
  -3  11   0  360.47   25.56
   3 -11  -1   59.77   10.99
  -3  11  -1   48.79   10.12
   3 -11  -2   49.27    9.61
  -3  11  -2   50.62   10.15
   3 -11  -3   79.51   12.16
  -3  11  -3   66.58   11.50
   3 -11  -4    5.04    5.44
  -3  11  -4    5.80    4.31
   3 -11  -5    8.89    5.24
  -3  11  -5   18.41    6.74
   3  11   5   10.32    5.55
   3 -11  -6   55.53   10.41
  -3  11  -6   86.79   13.13
   3  11   6   68.58   11.49
   3 -11  -7   10.36    5.85
  -3  11  -7   24.23    7.12
   3  11   7   23.18    7.37
   3  11   8   48.79    9.77
  -3  12   3   15.43    6.69
  -3 -12  -3   16.51    6.13
  -3  12   3    9.91    5.66
   3 -12   2   30.69    8.33
  -3  12   2   19.87    7.97
  -3  12   2   35.29    9.09
   3 -12   1   59.80   10.84
  -3  12   1   57.88   11.27
   3 -12   0   20.15    7.69
  -3  12   0    7.73    6.06
   3 -12  -1   67.44   11.88
  -3  12  -1   49.79   10.66
   3 -12  -2   40.42    9.15
  -3  12  -2   46.15   10.15
   3 -12  -3   22.66    7.70
  -3  12  -3   17.99    6.61
   3 -12  -4    6.57    4.18
  -3  12  -4    5.32    4.79
  -3  12  -5   36.33    9.33
  -3  12  -6   39.45    9.44
   3  12   6   32.25    8.14
  -4   0   0   65.67    7.10
   4   0   0   59.37    3.07
  -4   0   0   56.55    6.71
  -4   0   0   63.59    7.95
   4   0  -1   69.56    4.48
  -4   0  -1   72.30    8.00
  -4   0  -1   75.28    7.84
  -4   0   1   72.93    7.29
  -4   0   1   51.92    6.17
  -4   0   1   69.19    8.12
  -4   0  -1   66.38    7.79
  -4   0   2    1.28    2.92
  -4   0  -2    0.64    2.66
  -4   0  -2    3.59    3.46
  -4   0   2    2.11    2.98
  -4   0   2   -0.69    1.84
   4   0  -2    1.36    1.55
  -4   0  -2    0.87    3.02
  -4   0   3   39.29    6.52
  -4   0   3   54.94    5.98
  -4   0   3   48.34    5.62
   4   0  -3   45.18    4.89
  -4   0  -3   44.07    6.92
  -4   0  -3   48.09    6.91
  -4   0  -3   53.06    7.37
  -4   0  -4  261.34   15.86
  -4   0   4  250.96   11.79
  -4   0   4  258.86   12.14
   4   0  -4  257.03   12.34
  -4   0  -4  239.76   15.18
  -4   0   4  253.64   15.48
  -4   0   4  267.45   10.02
  -4   0  -5  577.05   23.90
  -4   0   5  576.83   17.00
  -4   0   5  583.81   17.59
   4   0  -5  579.32   20.13
  -4   0  -5  573.86   23.84
  -4   0   5  603.51   24.55
  -4   0   5  599.40   15.66
  -4   0  -6  107.71   11.48
  -4   0   6  118.67    7.70
   4   0  -6  109.60    9.51
  -4   0  -6  102.14   10.81
  -4   0   6  110.56    7.12
  -4   0  -7  828.58   30.42
   4   0  -7  872.39   28.13
  -4   0  -7  806.61   30.22
  -4   0  -8    4.31    3.82
   4   0  -8    9.80    4.54
  -4   0  -8   13.30    5.51
  -4   0  -9    3.10    3.14
   4   0  -9   10.83    4.42
  -4   0  -9    2.95    3.47
  -4   0 -10  424.25   24.25
   4   0 -10  415.26   22.86
  -4   0 -10  378.83   22.67
  -4   0 -11   10.76    4.91
   4   0 -11    6.37    5.19
  -4   0 -11   10.81    5.01
   4   0 -12  197.92   17.66
  -4   0 -12  184.97   17.15
   4   0 -13    6.72    4.13
  -4   0 -13    5.89    4.37
   4   0 -14   56.91   10.61
  -4   0 -14   36.20    8.16
   4   0 -15   -0.28    3.29
  -4   0 -15   -6.17    5.16
   4   0 -16   75.03   12.97
  -4   0 -16   61.62   11.67
   4   1 -16    7.44    4.96
  -4  -1 -16   13.15    6.20
   4   1 -15   -0.66    4.04
  -4  -1 -15   -4.26    4.77
   4   1 -14   42.39    9.12
  -4  -1 -14   14.57    5.21
   4   1 -13  156.54   16.47
  -4  -1 -13  120.39   14.56
   4   1 -12   59.84    9.76
  -4  -1 -12   57.25    9.71
   4   1 -11    8.87    4.50
  -4  -1 -11    2.89    3.33
  -4  -1 -10   39.91    7.73
   4   1 -10   35.17    6.99
  -4  -1 -10   32.38    7.12
  -4  -1  -9    1.19    3.15
   4   1  -9   14.33    5.55
  -4  -1  -9    8.34    4.19
  -4  -1  -8   23.41    6.37
   4   1  -8   31.28    6.26
  -4  -1  -8   24.09    6.48
  -4  -1  -7    6.17    4.29
  -4   1   7    3.55    2.11
   4   1  -7    5.58    3.30
  -4  -1  -7    5.70    3.73
  -4   1   6   60.58    6.23
   4   1  -6   72.63    7.83
  -4  -1  -6   60.51    8.49
  -4  -1  -6   56.27    8.35
  -4  -1  -6   64.22    8.94
  -4  -1  -5  139.23   12.40
  -4  -1  -5  134.61   12.06
  -4   1   5  167.75   10.36
   4   1  -5  151.72   10.44
  -4  -1  -5  136.97   12.08
  -4   1   5  162.74    9.49
  -4   1   4   61.96    8.23
  -4   1   4   58.59    6.37
   4   1  -4   59.18    6.06
  -4  -1  -4   57.87    7.66
  -4  -1  -4   60.40    7.96
  -4  -1  -4   55.83    7.73
  -4   1   4   62.50    5.81
  -4  -1  -3   80.75    8.80
  -4  -1  -3   91.25    9.37
  -4   1   3   78.57    7.53
   4   1  -3   77.81    6.35
  -4  -1  -3   69.39    8.49
  -4   1   3   82.69    8.82
  -4   1   3   79.35    6.42
  -4  -1  -2  539.47   20.98
  -4  -1  -2  508.03   20.94
  -4   1   2  477.09   18.23
   4   1  -2  467.65   13.58
  -4  -1  -2  465.80   20.10
  -4   1   2  493.05   20.49
  -4  -1  -1  221.24   13.00
  -4   1   1  247.98   13.52
  -4  -1  -1  235.89   14.11
   4  -1   1  214.35    5.33
   4   1  -1  237.94    8.25
  -4  -1  -1  229.97   13.71
  -4  -1  -1  247.86   15.00
  -4   1   1  222.61   13.60
  -4  -1   0 1653.13   33.79
  -4   1   0 1622.91   35.13
  -4  -1   0 1598.21   35.13
   4  -1   0 1522.03   19.38
   4   1   0 1566.12   15.36
  -4  -1   0 1633.59   37.65
  -4   1   0 1598.00   36.35
  -4  -1   1  264.46   13.01
   4   1   1  244.31    5.57
  -4   1  -1  235.56   13.88
  -4  -1   1  246.32   13.49
   4  -1  -1  223.83    8.71
  -4   1  -1  213.75   13.42
  -4  -1   1  220.36   14.20
  -4  -1   2  498.34   17.13
  -4   1  -2  473.67   20.32
  -4  -1   2  515.41   18.98
   4  -1  -2  464.97   14.15
   4   1   2  455.61   10.81
  -4  -1   2  490.89   21.26
  -4  -1   3   75.36    6.49
  -4   1  -3   80.86    8.92
  -4  -1   3   78.42    7.30
   4  -1  -3   69.60    6.16
   4   1   3   64.74    4.89
  -4  -1   3   81.27    8.97
  -4  -1   4   57.23    7.77
  -4  -1   4   65.41    5.73
  -4  -1   4   62.67    6.45
   4  -1  -4   58.08    6.03
  -4   1  -4   60.01    8.04
   4   1   4   51.91    4.93
  -4   1  -4   47.52    7.25
  -4   1  -5  142.00   12.46
  -4  -1   5  152.63    8.21
  -4  -1   5  140.81    9.01
   4  -1  -5  152.37   10.53
  -4   1  -5  155.73   12.78
  -4  -1   5  133.40   11.88
  -4  -1   6   58.64    5.72
  -4   1  -6   66.30    8.90
   4  -1  -6   57.08    6.92
  -4   1  -6   63.31    8.38
  -4   1  -7    5.12    3.98
   4  -1  -7    4.32    3.65
  -4   1  -7   -3.41    3.56
  -4   1  -8   27.63    6.50
   4  -1  -8   24.96    6.37
  -4   1  -8   22.48    5.73
  -4   1  -9   22.23    6.49
   4  -1  -9    2.69    3.84
  -4   1  -9   13.43    6.30
  -4   1 -10   20.23    6.13
   4  -1 -10   29.66    6.70
  -4   1 -10   24.88    6.67
  -4   1 -11    1.29    3.14
   4  -1 -11    4.36    4.19
  -4   1 -11    4.57    4.54
  -4   1 -12   62.36    9.98
   4  -1 -12   66.71   10.12
  -4   1 -12   88.85   12.25
  -4   1 -13  137.32   15.18
   4  -1 -13  151.04   15.87
  -4   1 -13  132.62   14.79
   4  -1 -14   34.23    8.37
   4   1  14   19.66    7.18
  -4   1 -14   33.78    8.83
   4  -1 -15   23.30    8.50
   4   1  15    7.54    4.87
  -4   1 -15    2.82    4.31
   4  -1 -16   18.75    6.63
  -4   1 -16   14.35    5.98
   4   1  16   24.69    7.25
   4   2 -15   22.50    6.88
  -4  -2 -15   19.60    7.08
   4   2 -14   20.30    7.33
  -4  -2 -14   15.32    6.46
   4   2 -13   59.07   10.99
  -4  -2 -13   43.70    9.01
   4   2 -12   54.78    9.63
  -4  -2 -12   54.62    9.84
   4   2 -11   38.36    7.61
  -4  -2 -11   38.67    8.32
   4   2 -10  161.90   14.40
  -4  -2 -10  141.26   14.55
  -4  -2  -9  110.70   12.05
   4   2  -9  153.20   13.58
  -4  -2  -9  119.44   12.93
  -4  -2  -8    5.41    3.26
   4   2  -8    9.49    3.69
  -4   2   8    9.44    2.99
  -4  -2  -8    3.09    3.50
  -4  -2  -7  217.28   16.17
  -4  -2  -7  241.77   16.85
  -4   2   7  259.65   13.75
   4   2  -7  264.49   15.77
  -4  -2  -7  234.67   16.68
  -4  -2  -6  264.07   16.90
  -4  -2  -6  285.78   17.77
  -4   2   6  270.97   13.99
   4   2  -6  262.20   14.81
  -4  -2  -6  260.99   17.10
  -4  -2  -5  163.24   13.24
  -4  -2  -5  187.02   14.17
  -4   2   5  173.64   11.46
   4   2  -5  174.49   11.27
  -4  -2  -5  157.52   13.13
  -4   2   5  167.35   10.63
  -4  -2  -4  238.04   14.98
  -4  -2  -4  246.40   16.11
   4   2  -4  271.73   13.05
  -4  -2  -4  249.95   15.58
  -4   2   4  243.83   15.22
  -4   2   4  249.32   12.79
  -4   2   4  240.58   13.41
  -4  -2  -3  234.80   14.34
  -4  -2  -3  225.89   14.75
  -4   2   3  239.62   13.44
   4   2  -3  229.54   11.07
  -4  -2  -3  228.84   14.62
  -4   2   3  221.06   13.93
  -4   2   3  232.54   12.06
  -4  -2  -2  428.20   18.58
  -4   2   2  431.28   18.35
  -4  -2  -2  393.34   19.01
   4   2  -2  443.61   13.81
  -4  -2  -2  448.44   19.46
  -4   2   2  429.84   18.87
  -4  -2  -1  858.77   25.27
  -4   2   1  910.83   26.98
  -4  -2  -1  864.38   27.29
   4   2  -1  846.88   16.83
   4  -2   1  788.13   15.21
  -4  -2  -1  859.39   26.25
  -4   2   1  892.07   26.57
  -4  -2   0  754.84   22.65
  -4   2   0  748.16   24.91
   4  -2   0  697.75   15.81
  -4  -2   0  750.51   24.89
   4   2   0  709.21   12.83
  -4  -2   0  789.69   24.43
  -4  -2   0  744.79   25.87
  -4   2   0  753.46   24.23
  -4  -2   1  897.29   23.62
  -4   2  -1  857.74   27.38
   4  -2  -1  860.77   19.08
  -4  -2   1  876.12   26.14
  -4   2  -1  881.17   26.27
  -4  -2   1  840.40   27.39
  -4  -2   2  449.97   15.80
  -4   2  -2  452.59   20.44
   4   2   2  419.93   11.07
   4  -2  -2  417.35   14.59
  -4  -2   2  439.18   18.19
  -4  -2   2  444.94   20.01
  -4  -2   3  246.89   11.11
  -4   2  -3  227.72   15.06
   4  -2  -3  228.80   11.57
  -4  -2   3  230.12   12.84
   4   2   3  216.95    9.26
  -4  -2   3  218.30   14.27
  -4  -2   4  259.64   10.51
  -4   2  -4  218.64   15.32
   4  -2  -4  248.76   12.98
  -4  -2   4  257.97   13.33
   4   2   4  229.72   10.74
  -4  -2   4  262.84   15.97
  -4   2  -5  155.47   13.22
  -4  -2   5  169.13   10.63
   4  -2  -5  175.77   11.65
   4   2   5  149.80    9.40
  -4  -2   5  166.23   13.15
  -4   2  -6  274.39   17.57
  -4  -2   6  252.63   12.51
   4  -2  -6  251.82   14.73
   4   2   6  263.67   13.35
  -4   2  -6  259.53   17.04
  -4  -2   6  280.28   17.53
  -4   2  -7  251.67   17.43
   4  -2  -7  248.69   15.57
   4   2   7  256.19   14.23
  -4   2  -7  214.06   15.53
   4   2   8    8.78    3.49
  -4   2  -8    6.86    3.68
   4  -2  -8    3.05    2.72
  -4   2  -8    7.83    3.92
  -4   2  -9  138.01   13.88
   4  -2  -9  135.10   12.66
   4   2   9  127.19   11.46
  -4   2  -9  120.62   12.44
  -4   2 -10  160.38   15.30
   4  -2 -10  139.59   13.61
   4   2  10  146.24   12.94
  -4   2 -10  155.89   14.36
  -4   2 -11   41.04    8.36
   4   2  11   38.04    7.16
   4  -2 -11   40.71    7.98
  -4   2 -11   43.30    8.21
  -4   2 -12   43.73    8.74
   4   2  12   56.39    8.93
   4  -2 -12   54.91    9.77
  -4   2 -12   49.93    9.05
   4   2  13   50.83    9.08
  -4   2 -13   43.39    9.19
   4  -2 -13   47.13    9.51
  -4   2 -13   38.18    8.74
   4   2  14   15.75    6.18
  -4   2 -14    6.84    3.80
   4  -2 -14    3.41    3.66
  -4   2 -14   13.06    5.71
   4  -2 -15   38.42    9.17
  -4   2 -15   20.19    6.46
   4   2  15   26.74    7.27
   4   2  16   21.89    7.67
   4   3 -15    6.68    6.14
  -4  -3 -15   11.32    5.98
   4   3 -14   26.63    7.91
  -4  -3 -14   13.68    6.39
   4   3 -13    7.73    4.34
  -4  -3 -13   10.25    5.39
   4   3 -12   34.16    7.98
  -4  -3 -12   34.96    8.61
   4   3 -11   51.61    9.29
  -4  -3 -11   57.58   10.20
  -4  -3 -10   46.05    8.50
   4   3 -10   49.52    8.66
  -4  -3 -10   63.50   10.13
  -4  -3  -9  129.62   13.34
   4   3  -9  152.27   13.84
  -4  -3  -9  132.56   13.99
  -4  -3  -8   16.61    5.57
   4   3  -8   21.34    5.82
  -4   3   8   22.58    5.00
  -4  -3  -8   14.51    5.43
  -4  -3  -7  425.54   22.63
  -4   3   7  410.12   18.77
   4   3  -7  409.35   20.10
  -4  -3  -7  399.39   22.07
  -4  -3  -6  188.15   15.49
  -4   3   6  201.45   13.21
   4   3  -6  206.70   13.60
  -4  -3  -6  175.81   14.28
  -4   3   6  217.94   13.64
  -4   3   5    9.23    3.41
  -4  -3  -5    7.46    4.27
  -4   3   5    5.64    2.89
   4   3  -5    7.27    2.89
  -4   3   5   12.14    2.70
  -4  -3  -5   18.54    5.08
  -4  -3  -4  198.64   14.69
  -4   3   4  205.85   13.29
  -4  -3  -4  195.95   14.08
  -4   3   4  184.22   13.22
  -4   3   4  214.28   12.98
  -4   3   3  385.36   18.12
  -4  -3  -3  380.89   19.66
  -4  -3  -3  361.49   18.30
  -4   3   3  362.92   17.68
  -4   3   3  356.94   16.52
   4  -3   2  170.08    8.31
  -4   3   2  164.00   12.08
  -4  -3  -2  201.03   14.24
  -4  -3  -2  181.81   12.71
  -4   3   2  197.50   12.74
  -4   3   2  194.81   12.34
   4  -3   1  156.16    8.36
  -4   3   1  167.07   12.27
  -4  -3  -1  151.51   12.11
  -4  -3  -1  153.97   11.40
  -4   3   1  175.21   11.89
  -4   3   0  535.05   21.96
   4  -3   0  480.03   15.28
  -4  -3   0  514.99   21.65
  -4  -3   0  530.88   20.06
  -4  -3   0  566.43   22.99
  -4   3   0  538.17   20.28
  -4   3  -1  162.33   12.46
   4  -3  -1  173.50    9.71
  -4  -3   1  171.68   12.29
  -4   3  -1  182.60   11.89
  -4  -3   1  161.59   12.51
   4   3   2  171.91    7.93
  -4   3  -2  199.54   14.07
   4  -3  -2  184.92   10.47
  -4  -3   2  196.73   12.90
  -4  -3   2  160.22   12.32
  -4   3  -3  350.62   18.92
   4   3   3  315.65   12.04
   4  -3  -3  346.45   15.15
  -4  -3   3  360.20   16.97
  -4  -3   3  345.71   18.05
  -4   3  -4  179.77   14.24
   4  -3  -4  200.19   12.23
   4   3   4  180.53    9.90
  -4  -3   4  205.68   12.64
  -4  -3   4  186.94   13.61
  -4  -3   5   15.18    4.49
   4   3   5   14.30    3.50
  -4   3  -5   15.53    4.50
   4  -3  -5    9.32    3.23
  -4  -3   5   13.80    3.24
  -4   3  -6  198.07   15.58
   4  -3  -6  194.58   13.60
  -4  -3   6  217.73   12.58
   4   3   6  207.51   12.36
  -4  -3   6  209.16   15.13
  -4   3  -7  411.17   22.49
   4  -3  -7  437.29   21.15
  -4  -3   7  416.33   16.95
   4   3   7  407.75   18.33
  -4  -3   7  393.74   21.17
   4   3   8   25.39    5.56
  -4  -3   8   18.59    5.39
  -4   3  -8   18.64    5.86
   4  -3  -8   14.60    5.18
  -4   3  -8   16.06    5.51
  -4   3  -9  143.06   14.13
   4  -3  -9  144.05   13.62
   4   3   9  140.36   12.21
  -4   3  -9  122.83   12.46
   4   3  10   58.59    8.51
  -4   3 -10   56.24    9.39
   4  -3 -10   54.57    8.98
  -4   3 -10   54.82    8.69
   4   3  11   57.19    9.06
  -4   3 -11   55.67    9.61
   4  -3 -11   64.51   10.14
  -4   3 -11   56.63    9.23
   4   3  12   17.84    5.61
  -4   3 -12   34.93    7.78
   4  -3 -12   42.58    9.36
  -4   3 -12   27.02    6.91
   4   3  13   20.39    6.22
  -4   3 -13    7.59    4.07
   4  -3 -13    6.25    3.61
  -4   3 -13   14.84    6.01
   4   3  14   21.08    6.39
  -4   3 -14   16.10    6.50
   4  -3 -14   15.55    6.06
  -4   3 -14   11.64    4.50
   4   3  15   12.85    5.72
  -4   3 -15    6.71    4.15
   4  -3 -15    4.06    3.58
   4   4 -15   30.23    8.75
   4   4 -14   31.52    8.66
  -4  -4 -14   28.70    7.87
   4   4 -13   47.89   10.00
  -4  -4 -13   17.36    6.49
  -4  -4 -12   23.10    6.46
   4   4 -12   23.14    6.59
  -4  -4 -12   22.77    7.37
  -4  -4 -11  204.31   17.66
   4   4 -11  225.90   18.68
  -4  -4 -11  202.64   18.42
  -4  -4 -10   10.78    6.05
   4   4 -10    6.40    4.58
  -4  -4 -10    3.99    4.60
  -4  -4  -9  122.75   13.34
  -4   4   9  149.30   12.38
   4   4  -9  152.26   14.08
  -4  -4  -9  146.03   14.93
  -4  -4  -8  192.96   16.09
  -4   4   8  194.11   14.12
   4   4  -8  203.65   15.67
  -4  -4  -8  189.33   16.01
  -4   4   7   48.29    6.31
  -4  -4  -7   38.37    8.12
  -4   4   7   48.03    7.19
  -4  -4  -7   45.51    8.23
  -4  -4  -6  142.49   13.68
  -4   4   6  140.01   11.84
  -4  -4  -6  163.35   14.11
  -4   4   6  155.80   10.39
  -4   4   6  176.02   13.26
  -4  -4  -5  249.40   17.19
  -4   4   5  253.82   15.66
  -4  -4  -5  240.40   16.48
  -4   4   5  242.00   12.47
  -4   4   5  235.15   14.91
  -4   4   4   53.81    7.40
  -4   4   4   59.05    7.68
  -4  -4  -4   56.18    8.83
  -4   4   4   49.93    7.26
  -4  -4  -4   48.17    7.41
  -4   4   3   31.60    5.78
  -4   4   3   33.09    5.77
  -4   4   3   20.17    4.82
  -4  -4  -3   29.38    6.26
  -4  -4  -3   29.08    5.60
   4  -4   2  250.70   11.85
  -4   4   2  253.47   15.59
  -4  -4  -2  246.54   16.43
  -4  -4  -2  276.05   15.66
  -4   4   2  261.51   14.73
  -4   4   2  265.97   15.49
  -4   4   1    8.69    3.32
   4  -4   1    8.21    2.51
  -4   4   1    8.15    4.42
  -4  -4  -1   11.96    4.75
  -4  -4  -1    9.53    3.51
   4  -4   0  532.52   18.05
  -4   4   0  528.41   23.08
  -4  -4   0  529.85   22.68
  -4  -4   0  546.31   20.34
  -4   4   0  527.22   19.93
   4  -4  -1   13.30    3.52
  -4   4  -1   10.47    4.63
  -4  -4   1    7.76    3.90
  -4  -4   1    8.70    3.28
  -4   4  -1    9.86    3.27
  -4  -4   1    4.17    2.62
   4   4   2  245.63   10.75
  -4   4  -2  259.53   16.73
   4  -4  -2  281.22   14.24
  -4  -4   2  248.18   15.12
  -4  -4   2  255.59   15.82
   4   4   3   30.59    4.22
   4  -4  -3   19.65    4.47
  -4   4  -3   16.04    4.12
  -4  -4   3   25.62    5.36
  -4  -4   3   33.00    6.05
  -4  -4   4   51.69    7.50
   4  -4  -4   45.11    6.56
  -4   4  -4   50.50    8.27
   4   4   4   44.18    5.43
  -4  -4   4   50.48    6.99
  -4   4  -5  221.78   16.69
   4   4   5  228.11   12.71
   4  -4  -5  229.60   14.64
  -4  -4   5  252.33   14.76
  -4  -4   5  231.70   15.54
  -4   4  -6  134.88   13.22
   4  -4  -6  151.75   12.50
   4   4   6  157.66   11.33
  -4  -4   6  160.36   11.77
  -4  -4   6  141.33   12.61
  -4  -4   7   49.91    7.91
   4   4   7   45.84    6.62
  -4   4  -7   36.74    7.42
   4  -4  -7   37.05    7.15
  -4  -4   7   38.55    5.70
  -4   4  -8  175.98   15.98
   4  -4  -8  204.38   15.78
   4   4   8  183.93   13.63
  -4  -4   8  209.40   15.91
  -4   4  -9  119.67   13.28
   4  -4  -9  134.53   13.61
   4   4   9  161.95   13.41
  -4  -4   9  123.52   12.96
  -4   4 -10    8.69    4.94
   4  -4 -10    9.03    4.86
   4   4  10    2.32    2.78
  -4   4 -11  218.35   18.45
   4  -4 -11  214.54   18.25
   4   4  11  222.18   17.25
  -4   4 -12   28.56    7.20
   4  -4 -12   28.49    7.70
   4   4  12   31.00    7.02
  -4   4 -13   19.79    6.46
   4  -4 -13   24.43    7.29
   4   4  13   23.73    7.00
  -4   4 -14   21.07    6.94
   4  -4 -14   29.38    8.07
   4   4  14   32.60    8.28
  -4   4 -15   21.92    7.13
   4  -4 -15   17.31    6.91
   4   4  15   20.63    6.53
   4   5 -14  137.52   17.05
  -4  -5 -14   96.34   14.38
  -4  -5 -13   39.28    8.54
   4   5 -13   50.54   10.07
  -4  -5 -13   45.96    9.94
  -4  -5 -12   49.38    9.67
   4   5 -12   32.59    7.87
  -4  -5 -12   51.42   10.16
  -4  -5 -11  109.79   13.34
   4   5 -11   90.66   12.32
  -4  -5 -11  110.75   14.06
  -4  -5 -10   84.96   11.85
   4   5 -10   71.94   10.88
  -4   5  10   74.65    9.61
  -4  -5 -10   80.06   11.62
  -4  -5  -9   62.11    9.90
  -4   5   9   54.78    8.44
  -4  -5  -9   52.58    9.62
  -4  -5  -8   15.95    6.04
  -4   5   8   13.44    4.75
  -4  -5  -8   19.82    5.91
  -4  -5  -7  156.75   15.05
  -4   5   7  150.27   13.20
  -4  -5  -7  165.59   14.87
  -4   5   7  177.99   12.63
  -4   5   6   15.52    5.05
  -4  -5  -6   18.30    5.94
  -4   5   6   16.23    5.13
  -4   5   6   17.68    4.25
  -4  -5  -6   14.82    5.66
  -4   5   5   53.78    8.17
  -4  -5  -5   46.57    8.32
  -4   5   5   48.14    7.63
  -4   5   5   44.96    6.25
  -4  -5  -5   63.91    8.78
  -4   5   4   37.19    6.95
  -4   5   4   37.26    6.29
  -4   5   4   31.04    6.68
  -4  -5  -4   34.81    7.13
  -4  -5  -4   28.16    5.86
   4  -5   3  162.54   10.68
  -4   5   3  165.12   13.60
  -4  -5  -3  164.43   14.13
  -4  -5  -3  172.39   13.22
  -4   5   3  172.00   12.30
  -4   5   3  168.82   13.32
   4  -5   2  371.46   16.17
  -4   5   2  349.81   19.47
  -4  -5  -2  385.82   20.94
  -4  -5  -2  412.36   19.56
  -4   5   2  396.17   17.88
  -4   5   2  393.76   20.09
  -4   5   1  179.75   14.11
  -4  -5  -1  171.32   13.93
   4  -5   1  184.30   11.54
  -4  -5  -1  196.79   12.95
  -4   5   1  187.26   12.01
  -4   5   1  201.47   14.66
   4  -5   0   39.95    5.81
  -4   5   0   36.14    6.93
  -4  -5   0   30.05    7.05
  -4  -5   0   32.48    5.21
  -4   5   0   36.99    5.43
   4  -5  -1  188.83   12.20
  -4   5  -1  171.19   14.22
  -4  -5   1  194.52   14.56
  -4  -5   1  191.06   11.80
  -4  -5   1  197.38   14.25
  -4   5  -1  189.92   11.59
  -4   5  -2  395.77   21.39
   4  -5  -2  393.51   18.18
  -4  -5   2  394.09   20.30
  -4  -5   2  401.35   20.18
   4   5   2  382.15   14.89
   4   5   3  159.51   10.15
  -4   5  -3  176.99   14.80
   4  -5  -3  144.95   11.62
  -4  -5   3  168.11   13.20
  -4  -5   3  174.59   13.32
   4   5   4   36.39    5.22
   4  -5  -4   33.98    6.16
  -4   5  -4   32.02    6.60
  -4  -5   4   38.17    6.45
  -4  -5   4   33.62    6.26
  -4  -5   5   44.23    7.25
   4  -5  -5   44.52    7.25
  -4   5  -5   53.14    8.85
   4   5   5   51.28    6.60
  -4  -5   6   13.64    4.31
   4  -5  -6   13.46    4.59
  -4   5  -6   20.38    5.97
   4   5   6   22.77    4.84
  -4   5  -7  175.79   15.88
   4   5   7  160.26   12.57
   4  -5  -7  158.51   13.97
  -4  -5   7  159.26   13.66
  -4  -5   8   17.08    4.86
  -4   5  -8   31.78    7.59
   4  -5  -8   19.72    5.00
   4   5   8   24.94    5.87
   4   5   9   57.61    8.44
  -4  -5   9   62.08    9.25
  -4   5  -9   63.75   10.06
   4  -5  -9   61.83    9.85
  -4  -5  10   74.31   10.52
   4   5  10   81.19   10.66
  -4   5 -10   92.98   12.70
   4  -5 -10   76.86   10.86
  -4   5 -11  116.36   13.83
   4  -5 -11  115.24   13.93
   4   5  11  108.42   12.28
  -4  -5  11  115.40   13.10
  -4  -5  12   40.66    8.06
   4   5  12   43.33    8.82
  -4   5 -12   29.92    8.05
   4  -5 -12   34.22    8.62
   4   5  13   44.16    9.34
  -4   5 -13   40.63    8.93
   4  -5 -13   68.25   11.50
   4   5  14   87.89   12.78
  -4   5 -14   82.73   12.56
   4  -5 -14   77.07   12.51
   4   5  15    5.50    3.81
  -4  -6 -13   15.27    6.20
   4   6 -13   17.73    6.71
  -4  -6 -13   14.74    7.94
  -4  -6 -12   12.48    6.06
   4   6 -12   25.19    7.55
  -4  -6 -12   14.70    6.18
  -4  -6 -11   38.73    8.88
   4   6 -11   39.50    8.22
  -4  -6 -11   39.17    9.24
  -4  -6 -10   67.20   11.31
  -4   6  10   53.28    8.87
  -4  -6 -10   58.66   10.28
  -4  -6  -9  129.45   14.65
  -4   6   9  140.97   13.93
  -4  -6  -9  125.92   14.27
  -4  -6  -8   20.55    6.09
  -4   6   8   30.09    6.89
  -4  -6  -8   28.61    7.00
  -4   6   8   28.35    5.83
  -4   6   7   52.83    8.66
  -4  -6  -7   34.63    8.20
  -4   6   7   39.82    7.48
  -4   6   7   47.67    7.42
  -4  -6  -7   48.78    8.83
  -4   6   6   27.36    6.59
  -4  -6  -6   26.92    6.43
  -4   6   6   26.79    6.28
  -4   6   6   22.29    5.16
  -4  -6  -6   13.28    4.73
  -4   6   5   83.95   10.29
  -4  -6  -5   84.25   10.95
  -4  -6  -5  105.01   11.45
  -4   6   5  100.03    9.94
  -4   6   5   94.12   11.10
  -4   6   4   13.36    4.93
  -4   6   4   14.72    4.28
  -4   6   4    9.54    4.64
  -4  -6  -4    3.76    3.62
  -4  -6  -4    7.36    4.63
   4  -6   3  343.13   17.33
  -4   6   3  335.88   20.37
  -4  -6  -3  389.54   22.25
  -4  -6  -3  363.51   19.49
  -4   6   3  365.04   17.60
  -4   6   3  344.95   20.42
  -4   6   2    8.43    4.39
  -4   6   2    1.43    1.82
   4  -6   2    4.32    2.81
  -4   6   2    0.10    3.31
  -4  -6  -2    3.74    4.07
  -4  -6  -2    4.20    2.91
   4  -6   1  138.28   11.17
  -4   6   1  137.39   13.25
  -4  -6  -1  126.63   12.72
  -4  -6  -1  140.80   11.17
  -4   6   1  143.83   10.30
  -4   6   1  147.99   13.53
   4  -6   0  109.70   10.20
  -4   6   0   99.80   11.37
  -4  -6   0  110.92   12.02
  -4  -6   0  116.81    9.79
   4  -6  -1  149.77   12.02
  -4   6  -1  138.52   13.30
  -4  -6   1  144.26   13.31
   4  -6  -2    3.44    2.83
  -4   6  -2    1.58    3.20
  -4  -6   2    5.94    3.57
  -4   6  -3  318.56   20.71
   4  -6  -3  355.40   19.34
  -4  -6   3  360.50   19.47
   4   6   3  370.29   16.81
   4   6   4   12.52    3.80
   4  -6  -4   11.88    4.02
  -4   6  -4   16.69    6.20
  -4  -6   4    7.19    3.05
   4   6   5   94.41    9.40
   4  -6  -5   99.51   10.81
  -4   6  -5   92.95   11.57
  -4  -6   5   97.40   10.37
  -4  -6   6   21.45    5.60
   4   6   6   25.12    5.53
   4  -6  -6   22.31    6.46
  -4   6  -6   19.62    6.34
  -4  -6   7   53.86    8.15
   4  -6  -7   41.50    7.61
  -4   6  -7   46.34    8.97
   4   6   7   53.18    7.90
  -4  -6   8   33.62    6.61
  -4   6  -8   14.25    5.34
   4  -6  -8   61.01    9.95
   4   6   8   28.46    6.51
  -4   6  -9  157.62   15.80
   4   6   9  146.35   13.75
   4  -6  -9  145.12   14.87
  -4  -6   9  142.69   13.65
  -4  -6  10   59.36    9.57
  -4   6 -10   70.24   11.22
   4  -6 -10   65.61   10.65
   4   6  10   59.13    9.51
  -4  -6  11   42.76    8.15
  -4   6 -11   44.04    9.02
   4  -6 -11   52.15    9.67
   4   6  11   39.69    8.04
  -4  -6  12   22.25    6.71
  -4   6 -12   15.52    5.75
   4  -6 -12   21.28    6.83
   4   6  12   10.85    5.82
  -4   6 -13    7.51    4.73
   4  -6 -13    7.99    5.28
   4   6  13    7.64    5.19
   4   6  14    3.11    3.88
   4   7 -13   88.02   13.82
  -4  -7 -12   56.71   10.71
   4   7 -12   51.24   10.24
  -4  -7 -12   47.46    9.89
  -4  -7 -11    6.28    3.82
  -4   7  11    4.91    4.01
  -4  -7 -11   10.17    5.04
  -4  -7 -10   91.48   12.94
  -4   7  10   88.82   11.83
  -4  -7 -10   70.71   11.57
  -4  -7  -9   40.08    8.41
  -4   7   9   50.45    9.18
  -4  -7  -9   37.45    8.65
  -4   7   8   35.27    8.17
  -4  -7  -8   21.55    6.47
  -4   7   8   25.16    6.69
  -4   7   8   34.32    7.08
  -4  -7  -8   24.10    6.43
  -4   7   7   13.36    4.98
  -4  -7  -7   12.90    6.00
  -4   7   7   11.29    4.71
  -4   7   7   22.97    5.98
  -4  -7  -7   15.70    5.43
  -4   7   6  248.41   18.95
  -4  -7  -6  246.38   19.51
  -4  -7  -6  282.48   19.89
  -4   7   6  288.67   18.11
  -4   7   6  260.97   19.41
  -4   7   5   46.08    8.33
  -4   7   5   25.95    6.34
  -4  -7  -5   45.29    8.80
  -4  -7  -5   41.30    8.09
  -4   7   4   28.70    6.65
  -4   7   4   38.70    7.58
  -4  -7  -4   13.67    5.09
  -4  -7  -4   28.00    6.01
   4  -7   3  158.75   13.12
  -4   7   3  148.54   14.31
  -4  -7  -3  152.69   14.92
  -4  -7  -3  165.61   13.50
  -4   7   3  152.69   14.37
  -4   7   2   24.00    6.44
   4  -7   2   24.26    5.73
  -4   7   2   28.26    7.03
  -4  -7  -2   21.45    6.33
  -4  -7  -2   23.72    5.43
   4  -7   1    2.65    3.24
  -4   7   1   -0.13    3.14
  -4  -7  -1    1.90    3.10
  -4  -7  -1    4.80    3.48
  -4   7   1   -0.10    3.18
   4  -7   0    8.35    4.00
  -4   7   0    5.90    4.70
  -4  -7   0   10.03    4.32
   4  -7  -1    3.20    3.39
  -4   7  -1    1.86    3.77
   4  -7  -2   20.18    5.84
  -4   7  -2   21.02    6.20
  -4   7  -3  163.66   15.53
   4  -7  -3  154.34   13.68
   4  -7  -4   28.19    6.64
  -4   7  -4   29.97    6.95
  -4  -7   4   19.02    4.76
   4   7   4   23.35    5.18
   4   7   5   37.83    6.31
   4  -7  -5   41.91    7.91
  -4   7  -5   47.42    8.89
  -4  -7   5   45.86    7.48
   4   7   6  273.27   17.36
  -4   7  -6  268.26   20.47
   4  -7  -6  246.80   18.37
  -4  -7   6  281.02   17.98
   4   7   7   12.89    4.61
   4  -7  -7   12.20    5.36
  -4   7  -7   10.66    4.80
  -4  -7   7   17.05    5.49
  -4  -7   8   32.11    6.58
   4   7   8   34.28    6.83
   4  -7  -8   27.72    7.17
  -4   7  -8   32.79    7.71
  -4   7  -9   34.82    8.20
   4  -7  -9   45.53    9.30
   4   7   9   49.09    8.65
  -4   7 -10   74.21   11.73
   4  -7 -10   90.53   13.06
   4   7  10   59.77    9.73
  -4   7 -11    7.97    4.70
   4  -7 -11   20.31    7.58
   4   7  11    7.11    3.70
  -4   7 -12   58.02   10.69
   4  -7 -12   53.30   10.66
   4   7  12   47.25    9.41
   4   7  13   73.75   11.72
  -4  -8 -12   15.90    6.69
  -4  -8 -11    0.95    3.91
  -4   8  11   15.13    6.25
  -4  -8 -11   18.53    6.91
  -4   8  10   16.81    6.68
  -4  -8 -10    6.87    5.62
  -4   8  10   10.49    5.40
  -4  -8 -10   16.36    5.65
  -4   8   9   32.13    8.48
  -4  -8  -9   29.39    7.72
  -4   8   9   51.71   10.46
  -4  -8  -9   39.34    9.07
  -4   8   8   26.46    7.60
  -4  -8  -8   19.60    6.73
  -4   8   8   19.65    6.03
  -4   8   8   17.45    5.63
  -4  -8  -8   14.25    5.85
  -4   8   7   10.94    5.52
  -4  -8  -7   13.33    5.59
  -4   8   7    9.10    4.09
  -4   8   7    7.06    3.96
  -4  -8  -7   14.66    5.76
  -4   8   6    5.36    4.27
  -4   8   6   12.30    5.74
  -4  -8  -6   13.70    5.60
  -4  -8  -6   14.81    5.59
  -4   8   5   22.88    7.91
  -4   8   5   17.86    6.00
  -4  -8  -5   29.47    7.65
  -4  -8  -5   28.33    7.04
  -4   8   4   18.28    6.21
  -4   8   4    6.70    4.59
  -4  -8  -4   11.33    5.13
  -4  -8  -4   18.61    6.01
  -4   8   3    9.22    4.70
   4  -8   3   18.67    5.72
  -4   8   3   13.02    5.48
  -4  -8  -3    3.75    3.46
  -4  -8  -3   14.73    4.61
  -4   8   2   32.33    7.39
   4  -8   2   35.45    7.23
  -4   8   2   35.91    8.34
  -4  -8  -2   30.51    7.80
   4  -8   1  506.83   24.67
  -4   8   1  493.80   27.45
  -4  -8  -1  492.17   27.44
   4  -8   0   -0.03    2.93
  -4   8   0    2.14    4.03
   4  -8  -1  533.68   26.11
  -4   8  -1  507.88   27.59
   4  -8  -2   27.33    6.64
  -4   8  -2   23.77    6.83
   4  -8  -3   10.89    4.94
  -4   8  -3   10.42    5.40
   4  -8  -4   12.24    5.05
  -4   8  -4   20.35    6.76
   4  -8  -5   23.10    6.27
  -4   8  -5   27.26    7.66
   4   8   5   27.70    6.21
   4   8   6    6.96    4.26
   4  -8  -6   12.82    5.65
  -4   8  -6    3.57    3.97
   4   8   7   11.83    5.04
   4  -8  -7   16.59    6.15
  -4   8  -7   13.94    5.46
   4   8   8   18.89    5.64
   4  -8  -8   12.20    6.18
  -4   8  -8   16.38    5.82
   4   8   9   50.47    9.31
   4  -8  -9   50.20   10.22
  -4   8  -9   48.12    9.62
  -4   8 -10    2.53    3.37
   4  -8 -10   15.68    6.64
   4   8  11   10.29    5.05
  -4   8 -11    7.18    5.15
   4  -8 -11   29.41    9.02
   4   8  12   23.23    6.95
  -4  -9 -11   15.89    6.80
  -4   9  11   12.89    5.38
  -4   9  10   17.52    7.27
  -4  -9 -10   15.64    7.12
  -4   9  10   39.82    9.30
  -4  -9 -10   20.67    7.62
  -4   9   9   36.65    9.26
  -4  -9  -9   41.15    9.53
  -4   9   9   18.29    6.34
  -4  -9  -9   25.62    7.78
  -4   9   8  180.10   18.38
  -4  -9  -8  196.22   19.38
  -4  -9  -8  213.41   19.64
  -4   9   8  173.64   16.58
  -4   9   8  170.92   18.16
  -4   9   7   10.57    5.62
  -4  -9  -7   14.03    4.97
  -4   9   7   13.55    5.83
  -4  -9  -7    9.34    4.58
  -4   9   6   26.45    7.33
  -4   9   6   30.46    8.08
  -4  -9  -6   23.21    7.24
  -4  -9  -6   30.72    7.69
  -4   9   5   14.90    6.38
  -4   9   5   13.25    6.14
  -4  -9  -5    5.11    3.77
  -4  -9  -5   13.78    5.49
  -4   9   4   73.02   11.66
  -4   9   4   71.76   11.23
  -4  -9  -4   82.51   12.29
  -4   9   3   43.25    9.34
   4  -9   3   61.57    9.80
  -4   9   3   58.05   10.78
  -4  -9  -3   78.77   11.84
  -4   9   2   54.14    9.82
   4  -9   2   49.50    9.01
  -4   9   2   47.34    9.53
  -4  -9  -2   53.21   10.08
   4  -9   1   40.66    7.83
  -4   9   1   24.82    7.63
  -4  -9  -1   26.08    6.91
   4  -9   0  127.00   13.44
  -4   9   0  117.47   14.53
   4  -9  -1   31.82    7.15
  -4   9  -1   16.42    6.46
   4  -9  -2   48.93    9.00
  -4   9  -2   48.50    9.95
   4  -9  -3   72.16   11.13
  -4   9  -3   61.35   10.99
   4  -9  -4   82.94   12.13
  -4   9  -4   57.69   10.83
   4  -9  -5    7.90    4.80
  -4   9  -5   10.95    6.13
   4  -9  -6   23.68    6.82
  -4   9  -6   29.38    8.11
   4  -9  -7   -0.80    3.37
  -4   9  -7   17.40    7.40
   4   9   8  172.24   16.42
  -4   9  -8  212.46   20.14
   4  -9  -8  219.58   20.12
   4   9   9   30.53    7.88
   4  -9  -9   20.18    7.13
  -4   9  -9   35.18    8.69
   4   9  10   23.73    7.17
   4  -9 -10   16.01    6.18
  -4   9 -10   28.10    8.50
   4   9  11   16.16    6.23
  -4 -10  -9   -1.09    3.06
  -4 -10  -8   30.98    9.09
  -4  10   8   22.76    6.77
  -4 -10  -8   21.24    7.14
  -4  10   7   52.46   10.72
  -4  10   7   56.30   10.81
  -4 -10  -7   71.97   12.25
  -4  10   6   12.44    6.60
  -4  10   6   20.07    6.77
  -4 -10  -6   13.67    6.05
  -4  10   5  -10.23    6.31
  -4  10   5   -6.23    5.20
  -4 -10  -5   -9.99    5.69
  -4  10   4   37.92    8.70
  -4  10   4   55.22   10.60
  -4 -10  -4   43.92    9.38
  -4  10   3   51.84   10.44
  -4  10   3   59.43   10.65
  -4 -10  -3   49.91   10.10
   4 -10   2   42.87    8.51
  -4  10   2   35.88    8.87
  -4 -10  -2   38.94    9.14
  -4  10   2   44.95    9.42
   4 -10   1   68.87   11.05
  -4  10   1   97.77   13.73
   4 -10   0   81.74   11.81
  -4  10   0   87.75   12.95
   4 -10  -1   67.64   11.24
  -4  10  -1   98.36   14.10
   4 -10  -2   59.23   10.30
  -4  10  -2   46.07   10.04
   4 -10  -3   66.18   10.61
  -4  10  -3   53.52   10.92
   4 -10  -4   35.67    8.35
  -4  10  -4   30.40    7.93
   4 -10  -5   -2.70    3.59
  -4  10  -5    4.86    4.66
   4 -10  -6   13.42    5.86
  -4  10  -6   18.67    6.52
   4 -10  -7   75.50   12.24
  -4  10  -7   69.26   11.86
   4 -10  -8   29.89    8.83
  -4  10  -8   29.62    8.10
  -4  10  -9    6.65    5.34
  -4  11   4   65.43   12.35
  -4  11   4   65.45   12.49
  -4 -11  -4   57.77   11.26
  -4  11   3   31.93    9.16
  -4 -11  -3   17.83    6.74
  -4  11   3   19.85    7.12
   4 -11   2   50.00    9.83
  -4  11   2   40.71    9.47
  -4 -11  -2   52.29   11.10
   4 -11   1   -1.95    3.90
  -4  11   1    4.26    4.21
   4 -11   0    5.85    5.65
  -4  11   0    5.31    4.55
   4 -11  -1   -5.82    5.41
  -4  11  -1    0.69    4.70
   4 -11  -2   50.85   10.24
  -4  11  -2   48.14   10.40
   4 -11  -3   27.15    8.01
  -4  11  -3   17.70    6.87
   4 -11  -4   43.06    9.82
  -4  11  -4   54.13   10.98
   4 -11  -5   37.67    9.19
  -4  11  -5   26.54    7.80
  -4  11  -6   18.91    7.79
   4 -12   1   55.56   10.57
   4 -12   0   14.15    6.22
  -5   0   0   -0.80    2.50
  -5   0   0    0.43    2.76
  -5   0  -1  353.92   18.76
  -5   0   1  351.59   17.79
  -5   0  -1  371.69   20.44
  -5   0   1  378.57   20.41
  -5   0   2   67.57    9.05
  -5   0   2   78.15    8.46
  -5   0  -2   71.14    8.88
  -5   0  -3  214.29   15.35
  -5   0   3  217.40   13.20
  -5   0   3  223.84   16.12
  -5   0   4    3.24    3.50
  -5   0  -4   -0.93    4.00
  -5   0   4    3.45    2.11
  -5   0  -4    6.80    4.53
  -5   0   5   78.77   10.27
  -5   0  -5   89.92   10.84
   5   0  -5   87.08    8.20
  -5   0  -5   89.06   11.18
  -5   0  -6  366.99   22.02
   5   0  -6  387.48   18.38
  -5   0  -6  381.83   22.36
  -5   0   6  385.25   22.18
  -5   0   7   10.97    5.15
  -5   0  -7   12.87    5.06
   5   0  -7   13.22    3.81
  -5   0  -7   11.28    4.66
   5   0  -8  124.76   11.87
  -5   0  -8  105.17   12.62
  -5   0  -8   97.93   12.36
  -5   0   8  103.78   12.87
  -5   0  -9   45.08    9.17
   5   0  -9   57.92    8.49
  -5   0  -9   32.85    7.88
  -5   0 -10    6.75    4.84
   5   0 -10    2.47    2.66
  -5   0 -10   -2.66    4.45
  -5   0 -11   17.35    6.32
   5   0 -11   12.91    5.51
  -5   0 -11   10.55    5.25
  -5   0 -12    7.65    4.50
   5   0 -12   12.83    5.07
  -5   0 -12    3.76    4.64
   5   0 -13    1.98    4.01
  -5   0 -13   18.41    7.02
   5   0 -14   11.36    5.89
  -5   0 -14    7.09    5.09
   5   0  15   21.48    6.73
   5   1 -14   18.07    6.79
  -5  -1 -14   21.79    7.89
   5   1 -13   95.81   13.47
  -5  -1 -13   82.80   13.19
   5   1 -12   35.36    8.19
  -5  -1 -12   36.40    8.68
   5   1 -11  105.76   12.73
  -5  -1 -11  115.33   14.19
  -5  -1 -10   28.48    7.34
   5   1 -10   21.58    5.81
  -5  -1 -10   34.47    8.64
  -5  -1  -9   63.82   10.26
   5   1  -9   72.97    9.86
  -5  -1  -9   80.66   11.64
  -5  -1  -8  148.23   14.99
   5   1  -8  174.02   13.98
  -5  -1  -8  184.32   16.64
  -5  -1  -7  227.93   18.11
   5   1  -7  250.64   15.73
  -5  -1  -7  218.16   17.53
  -5   1   7  224.35   17.64
   5   1  -6  104.85    9.55
  -5  -1  -6   99.83   11.57
  -5  -1  -6  106.05   11.97
  -5   1   6  120.96   12.53
  -5   1   5   12.88    4.34
  -5  -1  -5    7.99    4.37
  -5  -1  -5   14.04    5.78
  -5   1   5   22.52    4.42
   5   1  -5   13.03    3.62
  -5  -1  -5   16.06    5.75
  -5  -1  -4   89.11   10.64
  -5   1   4   99.42    9.40
  -5  -1  -4   80.69   10.30
  -5  -1  -4   94.32   11.03
  -5   1   4  112.53   12.04
  -5  -1  -3  211.59   15.29
  -5  -1  -3  190.70   15.29
  -5   1   3  190.54   13.03
  -5  -1  -3  172.46   14.13
  -5   1   3  200.76   15.36
  -5   1   2   65.36    8.96
  -5  -1  -2   60.45    7.94
  -5  -1  -2   60.79    8.76
  -5   1   2   68.46    8.16
  -5  -1  -1  272.22   16.32
  -5  -1  -1  290.10   17.47
  -5   1   1  289.33   16.66
  -5  -1  -1  276.35   17.80
  -5   1   1  297.24   17.97
  -5  -1   0  511.39   21.46
  -5   1   0  522.98   22.62
  -5  -1   0  534.10   23.10
  -5  -1   0  486.44   23.50
  -5   1   0  489.06   22.93
  -5  -1   1  280.37   15.55
  -5   1  -1  266.43   16.72
  -5  -1   1  313.87   17.33
  -5   1  -1  300.85   18.25
  -5  -1   1  258.70   17.50
  -5  -1   2   70.51    7.54
  -5   1  -2   66.57    9.02
  -5  -1   2   59.48    7.42
  -5  -1   2   63.07    9.40
  -5  -1   3  214.57   12.51
  -5   1  -3  214.79   15.84
  -5  -1   3  207.68   13.41
  -5  -1   3  214.95   15.81
  -5   1  -4   96.71   11.24
  -5  -1   4   88.49    8.55
  -5  -1   4  101.14   11.57
  -5  -1   5    8.96    4.29
  -5   1  -5   15.51    6.00
  -5  -1   5   16.73    4.02
   5  -1  -5    9.25    3.01
  -5   1  -6  109.55   12.11
   5  -1  -6  118.92   10.45
  -5   1  -6   99.95   11.71
  -5  -1   6   99.13   11.59
  -5   1  -7  224.71   17.81
   5  -1  -7  239.77   15.63
  -5   1  -7  225.98   17.71
  -5  -1   7  227.40   17.63
  -5   1  -8  169.50   16.00
   5  -1  -8  166.47   13.77
  -5   1  -8  156.68   15.47
  -5  -1   8  157.26   15.38
  -5  -1   9   64.46   10.07
  -5   1  -9   64.13   10.43
   5  -1  -9   81.43   10.30
  -5   1  -9   64.87   10.35
  -5   1 -10   32.43    8.04
   5  -1 -10   30.82    7.26
  -5   1 -10   18.30    5.86
  -5   1 -11  128.52   15.40
   5  -1 -11  123.07   13.91
   5   1  11  125.90   12.66
  -5   1 -11   87.39   12.56
   5   1  12   41.23    7.87
  -5   1 -12   31.38    8.13
   5  -1 -12   50.24    9.45
  -5   1 -12   45.45    9.81
  -5   1 -13  113.33   15.10
   5  -1 -13   90.73   12.97
  -5   1 -13   85.88   12.79
   5   1  13   72.02   10.60
   5  -1 -14    4.72    3.20
   5   1  14   14.85    6.07
  -5   1 -14    9.40    5.54
   5   1  15    8.15    4.57
   5   2 -14   80.04   12.78
  -5  -2 -14   92.53   13.98
   5   2 -13   -4.51    4.29
  -5  -2 -13   -3.37    3.87
   5   2 -12   23.66    6.90
  -5  -2 -12   20.81    6.45
   5   2 -11  132.77   14.48
  -5  -2 -11  101.65   13.88
   5   2 -10    8.39    4.19
  -5  -2 -10    0.42    3.26
   5   2  -9   40.84    7.53
  -5  -2  -9   37.04    7.99
  -5  -2  -8  129.40   14.25
   5   2  -8  170.33   14.03
  -5  -2  -8  143.58   14.96
  -5  -2  -7  139.27   14.15
  -5  -2  -7  139.30   14.53
   5   2  -7  140.85   12.07
  -5  -2  -7  154.27   14.96
  -5   2   7  160.19   15.34
  -5  -2  -6  105.78   11.99
  -5   2   6   95.88    9.37
   5   2  -6   92.93    9.21
  -5  -2  -6   86.07   11.39
  -5  -2  -6   99.88   11.74
  -5   2   6  107.50   12.00
  -5  -2  -5  100.98   11.75
  -5  -2  -5  107.07   12.19
  -5   2   5  124.20   10.79
  -5  -2  -5  103.29   11.70
  -5   2   5  110.30   11.88
  -5  -2  -4  127.96   12.43
  -5  -2  -4  125.42   13.33
  -5   2   4  148.38   12.01
  -5  -2  -4  146.11   13.43
  -5   2   4  137.08   12.97
  -5   2   3   27.15    6.20
  -5  -2  -3   29.69    6.08
  -5  -2  -3   29.81    6.43
  -5   2   3   27.20    5.59
  -5  -2  -3   43.46    7.41
  -5   2   2   60.30    8.39
  -5  -2  -2   57.24    8.02
  -5  -2  -2   75.55    9.59
  -5   2   2   71.82    8.75
  -5  -2  -2   67.39    8.70
  -5  -2  -1  389.67   19.44
  -5   2   1  398.14   20.23
  -5  -2  -1  385.39   20.78
  -5   2   1  407.17   20.96
  -5  -2   0  331.84   17.16
  -5   2   0  321.17   18.44
  -5  -2   0  325.52   18.76
  -5  -2   0  325.67   19.62
  -5   2   0  316.41   18.30
  -5  -2   1  420.68   18.51
  -5   2  -1  408.77   21.38
  -5  -2   1  419.17   20.61
  -5   2  -1  376.32   19.82
  -5  -2   1  420.13   22.11
  -5  -2   2   64.47    7.12
  -5   2  -2   60.67    8.51
  -5  -2   2   72.58    8.70
  -5  -2   2   82.32   10.07
  -5  -2   3   26.97    6.38
  -5  -2   3   37.99    5.41
  -5   2  -3   42.31    7.61
  -5  -2   3   28.95    5.57
  -5   2  -4  117.06   12.42
  -5  -2   4  140.66   11.37
   5  -2  -4  134.42    9.93
  -5  -2   4  144.79   13.57
  -5   2  -5   99.56   11.61
  -5  -2   5  108.52    9.64
   5  -2  -5  110.18    9.76
  -5  -2   5  105.31   11.73
   5  -2  -6   96.87    9.73
  -5   2  -6   92.36   11.70
  -5  -2   6   98.16   11.62
  -5   2  -7  136.80   14.39
   5  -2  -7  143.87   12.41
  -5  -2   7  135.16   13.86
  -5   2  -8  146.33   14.94
   5  -2  -8  139.70   12.82
  -5   2  -8  133.98   14.06
  -5  -2   8  163.81   15.51
  -5  -2   9   36.50    7.41
  -5   2  -9   38.24    8.95
   5  -2  -9   45.41    8.04
  -5   2  -9   28.32    6.90
  -5  -2  10   -0.74    3.22
  -5   2 -10    4.59    3.69
   5  -2 -10    2.08    2.91
  -5   2 -10   -0.45    3.05
  -5   2 -11  121.80   14.89
   5  -2 -11  117.78   13.47
  -5   2 -11  118.59   14.25
  -5   2 -12   30.92    8.33
   5  -2 -12   29.28    8.40
  -5   2 -12   21.56    7.17
  -5   2 -13    3.35    3.42
   5  -2 -13    3.07    4.26
  -5   2 -13    3.93    4.20
  -5   2 -14   99.27   14.35
   5  -2 -14   79.36   12.64
  -5   2 -14   84.15   12.93
  -5   2 -15   53.16   10.53
   5   3 -14   23.97    7.07
   5   3 -13   61.15   10.78
  -5  -3 -13   43.07    9.63
   5   3 -12   10.30    5.72
  -5  -3 -12    8.28    6.01
   5   3 -11    1.07    3.17
  -5  -3 -11   -1.76    4.53
   5   3 -10   43.21    8.14
  -5  -3 -10   30.83    8.04
  -5  -3  -9   66.30   10.65
   5   3  -9   68.80    9.53
  -5  -3  -9   65.43   10.82
  -5  -3  -8   18.10    6.15
   5   3  -8   26.03    5.93
  -5  -3  -8   19.69    6.50
  -5   3   7   41.65    8.13
  -5  -3  -7   55.53    9.74
  -5   3   7   57.48    7.97
   5   3  -7   56.76    7.95
  -5  -3  -7   50.71    8.88
  -5  -3  -6  343.93   22.14
  -5   3   6  350.92   18.96
   5   3  -6  373.57   18.75
  -5  -3  -6  333.29   21.25
  -5   3   6  354.28   21.44
  -5   3   6  376.82   18.64
  -5   3   5   44.02    6.77
  -5   3   5   50.86    8.52
  -5  -3  -5   57.45    9.62
  -5   3   5   51.08    7.52
  -5  -3  -5   46.39    8.12
  -5   3   4    3.36    2.65
  -5   3   4   11.07    4.77
  -5  -3  -4   13.65    5.43
  -5   3   4    5.42    3.17
  -5  -3  -4    3.30    3.55
  -5   3   3   56.75    8.23
  -5  -3  -3   55.36    9.29
  -5   3   3   62.22    8.40
  -5  -3  -3   60.90    8.91
  -5  -3  -2  370.77   19.52
  -5   3   2  383.86   20.38
  -5  -3  -2  393.10   21.84
  -5  -3  -2  415.93   21.39
  -5   3   2  423.77   21.57
  -5  -3  -1   95.63    9.68
  -5  -3  -1  109.00   11.53
  -5   3   1   82.33    9.62
  -5  -3  -1  103.60   10.68
  -5   3   1  100.76   10.55
  -5  -3   0  267.18   15.51
  -5   3   0  258.12   17.11
  -5  -3   0  268.19   17.61
  -5  -3   0  289.38   18.75
  -5   3   0  269.73   16.86
  -5  -3   1   89.98    8.77
  -5   3  -1   86.62   10.56
  -5  -3   1  105.44   11.00
  -5  -3   1  101.07   11.26
  -5   3  -1   81.20    9.14
  -5   3  -2  347.31   20.66
  -5  -3   2  396.36   20.26
  -5  -3   2  376.79   21.50
  -5  -3   3   78.20    9.18
  -5   3  -3   74.42   10.24
  -5  -3   3   71.11    9.93
  -5  -3   4    4.54    3.81
  -5   3  -4    8.79    4.46
   5  -3  -4    5.02    2.79
  -5  -3   4    3.87    2.46
  -5  -3   5   38.22    7.24
  -5   3  -5   42.71    8.35
   5  -3  -5   42.51    6.62
  -5  -3   5   52.15    7.27
  -5   3  -6  327.19   21.82
   5  -3  -6  355.82   18.86
  -5  -3   6  343.57   21.55
  -5  -3   7   45.07    8.35
  -5   3  -7   45.24    8.61
   5  -3  -7   52.07    8.05
  -5  -3   8   16.23    5.20
  -5   3  -8   13.41    5.85
   5  -3  -8   17.67    4.73
  -5  -3   9   62.47   10.30
  -5   3  -9   68.67   10.97
   5  -3  -9   64.43    9.68
  -5  -3  10   29.01    7.10
  -5   3 -10   31.32    8.11
   5  -3 -10   35.31    7.27
  -5  -3  11    1.68    3.50
  -5   3 -11    9.61    5.61
   5  -3 -11    4.70    3.08
  -5  -3  12    8.50    4.97
  -5   3 -12    8.62    5.61
   5  -3 -12    8.21    5.02
  -5  -3  13   30.03    8.14
  -5   3 -13   49.84   10.49
   5  -3 -13   85.57   12.84
  -5   3 -13   31.17    7.74
  -5   3 -14   31.49    8.51
   5  -3 -14   29.50    8.61
  -5   3 -14   25.68    7.43
   5   4 -14   14.33    6.58
   5   4 -13   14.64    6.01
  -5  -4 -13   -0.99    3.56
   5   4 -12   68.14   11.32
  -5  -4 -12   55.72   10.79
  -5  -4 -11   22.63    7.28
   5   4 -11   30.22    7.88
  -5  -4 -11   29.80    8.10
  -5  -4 -10   19.13    7.53
   5   4 -10    6.50    4.07
  -5  -4 -10    6.42    4.61
  -5  -4  -9  100.57   13.11
   5   4  -9   85.72   10.89
  -5  -4  -9   58.71   10.32
  -5   4   8   59.46    8.48
  -5  -4  -8   63.59   10.38
   5   4  -8   63.08    9.01
  -5  -4  -8   84.87   11.87
  -5   4   7  112.84   11.58
   5   4  -7  105.74   10.98
  -5  -4  -7  111.84   13.38
  -5  -4  -7   92.77   12.32
  -5   4   7  100.52   12.55
  -5   4   7  113.87   11.48
  -5   4   6    4.71    2.29
  -5   4   6    1.01    2.62
  -5  -4  -6    8.78    5.49
  -5   4   6   14.24    4.84
  -5  -4  -6    7.44    3.92
  -5  -4  -5  149.68   14.84
  -5   4   5  139.35   12.84
  -5  -4  -5  132.38   13.71
  -5   4   5  149.51   13.80
  -5   4   5  136.02   12.07
  -5   4   4  296.54   18.65
  -5  -4  -4  283.65   19.78
  -5  -4  -4  276.67   18.65
  -5   4   4  282.86   18.14
  -5   4   4  268.56   16.63
  -5   4   3   28.65    6.24
  -5   4   3   23.62    5.68
  -5  -4  -3   20.74    6.06
  -5  -4  -3   19.51    5.29
  -5   4   2   14.50    4.74
  -5   4   2   12.39    4.75
  -5  -4  -2    9.52    3.73
  -5  -4  -2   13.98    4.47
  -5   4   1  159.67   13.94
  -5  -4  -1  168.85   14.77
  -5  -4  -1  179.92   14.02
  -5   4   1  160.46   13.01
  -5   4   0    0.94    2.98
  -5  -4   0    6.97    4.44
  -5  -4   0    3.72    3.28
  -5   4   0    2.41    3.07
  -5   4  -1  168.46   15.01
  -5  -4   1  163.33   14.10
  -5   4  -1  174.99   13.33
  -5  -4   1  153.21   13.96
  -5   4  -2    8.50    4.42
  -5  -4   2   20.45    5.35
  -5  -4   2   15.14    4.81
  -5   4  -3   14.98    5.42
  -5  -4   3   27.72    5.97
  -5  -4   3   19.03    5.72
  -5   4  -4  250.61   19.02
   5  -4  -4  257.74   15.44
  -5  -4   4  257.76   16.71
  -5  -4   4  262.63   18.33
  -5   4  -5  140.31   14.53
   5  -4  -5  114.52   11.01
  -5  -4   5  139.12   12.11
  -5  -4   5  124.01   12.92
  -5  -4   6    4.06    3.25
  -5   4  -6    0.21    4.04
   5  -4  -6    8.03    4.03
  -5  -4   6    6.00    3.37
   5  -4  -7  114.81   11.87
  -5   4  -7  104.74   13.04
  -5  -4   7  105.27   12.36
  -5  -4   8   49.36    8.87
  -5   4  -8   48.67    9.14
   5  -4  -8   56.09    8.84
  -5  -4   9   70.30   10.74
   5  -4  -9   93.92   12.07
  -5   4  -9   63.81   11.02
  -5  -4  10    8.46    4.58
  -5   4 -10    3.43    4.35
   5  -4 -10    8.73    4.73
  -5  -4  11   32.82    8.26
  -5   4 -11   25.56    7.96
   5  -4 -11   18.31    6.17
  -5  -4  12   55.32   10.24
  -5   4 -12   65.48   11.46
   5  -4 -12   62.62   11.04
  -5  -4  13   13.95    6.38
  -5   4 -13   10.78    5.79
   5  -4 -13    4.79    4.85
   5   5 -13   15.48    5.55
  -5  -5 -12   11.53    5.63
   5   5 -12   23.31    6.68
  -5  -5 -12   26.20    8.15
  -5  -5 -11    6.43    4.24
   5   5 -11   21.98    7.10
  -5  -5 -11    8.81    5.14
  -5   5  10    6.16    5.06
  -5  -5 -10    7.36    5.18
   5   5 -10    7.17    3.82
  -5  -5 -10    2.17    4.37
  -5   5   9   76.88   10.53
  -5  -5  -9   73.61   11.33
   5   5  -9   63.57   10.12
  -5  -5  -9   68.62   11.58
  -5   5   8   91.45   11.09
   5   5  -8  106.94   12.08
  -5  -5  -8  108.74   14.03
  -5  -5  -8  101.58   13.06
  -5   5   8  100.19   11.71
  -5   5   7   71.96    9.88
  -5   5   7   50.87    8.95
  -5  -5  -7   62.46   10.79
  -5   5   7   52.86    8.39
   5   5  -7   61.15    9.02
  -5  -5  -7   59.18   10.19
  -5   5   6   56.47    8.70
  -5   5   6   55.85    8.97
  -5  -5  -6   43.16    8.50
  -5   5   6   43.22    7.78
  -5  -5  -6   59.07   10.17
  -5   5   5   45.44    8.03
  -5   5   5   51.00    8.30
  -5  -5  -5   63.09   10.27
  -5   5   5   27.99    6.50
  -5  -5  -5   48.90    8.77
  -5   5   4   12.06    5.24
  -5   5   4   10.24    4.18
  -5   5   4   11.26    5.05
  -5  -5  -4   24.79    7.23
  -5  -5  -4    5.16    4.44
  -5   5   3   14.49    4.44
  -5   5   3   24.46    6.47
  -5  -5  -3   22.45    6.12
  -5  -5  -3   16.38    5.19
  -5   5   3   24.13    6.26
  -5   5   2  220.59   17.01
  -5  -5  -2  201.68   16.71
  -5  -5  -2  234.61   16.32
  -5   5   2  212.99   14.91
  -5   5   1  598.34   27.81
  -5  -5  -1  579.25   27.87
  -5  -5  -1  635.53   25.86
  -5   5   1  695.70   26.47
  -5   5   0  241.96   18.03
  -5  -5   0  285.58   19.49
  -5  -5   0  272.27   16.39
  -5   5   0  283.04   16.76
  -5   5  -1  644.67   29.76
  -5  -5   1  655.19   28.79
  -5   5  -2  186.88   16.29
  -5  -5   2  201.08   15.91
  -5  -5   2  209.23   16.27
   5  -5  -3   20.96    4.73
  -5   5  -3   18.13    6.57
  -5  -5   3   25.11    5.83
  -5  -5   3   14.13    5.13
   5  -5  -4    7.79    3.71
  -5   5  -4    9.33    5.21
  -5  -5   4   14.10    4.73
  -5  -5   4   14.89    4.92
   5  -5  -5   37.54    6.89
  -5   5  -5   36.17    8.20
  -5  -5   5   47.46    7.80
  -5  -5   5   40.85    7.76
  -5  -5   6   41.12    7.89
  -5   5  -6   48.62    9.54
   5  -5  -6   46.19    7.95
  -5  -5   6   39.35    7.12
  -5  -5   7   54.42    9.14
  -5   5  -7   50.09    9.66
   5  -5  -7   54.78    8.72
  -5  -5   8   93.85   12.16
   5  -5  -8  102.81   12.36
  -5   5  -8  107.03   13.91
  -5  -5   9   70.58   10.91
  -5   5  -9   85.58   12.66
   5  -5  -9   78.70   11.11
  -5  -5  10    6.11    4.86
  -5   5 -10    7.13    6.43
   5  -5 -10    5.08    3.37
  -5  -5  11    3.31    2.92
  -5   5 -11   13.13    6.03
   5  -5 -11   14.42    6.17
  -5  -5  12   13.65    5.53
  -5   5 -12   23.04    7.35
   5  -5 -12   41.21    9.17
  -5  -5  13   12.29    5.27
  -5   5 -13   20.09    7.15
   5  -5 -13   35.93    9.06
  -5  -6 -12   47.09   10.08
   5   6 -12   45.64    9.75
  -5   6  11   22.19    6.81
  -5  -6 -11   37.84    9.73
   5   6 -11   26.72    7.92
  -5  -6 -11   19.85    7.26
  -5   6  10   29.02    7.29
  -5  -6 -10   43.90    9.71
   5   6 -10   39.13    8.09
  -5  -6 -10   15.05    6.50
  -5   6   9   52.07    9.41
  -5  -6  -9   76.75   12.66
  -5   6   9   45.65    8.63
   5   6  -9   47.62    8.97
  -5  -6  -9   58.90   11.09
  -5  -6  -8  157.07   16.98
  -5   6   8  155.48   15.21
   5   6  -8  136.89   13.95
  -5  -6  -8  158.14   16.78
  -5   6   8  139.51   14.48
  -5   6   7   74.96   10.58
  -5   6   7   69.87   10.34
  -5  -6  -7   76.34   12.16
  -5   6   7   61.01    9.56
  -5  -6  -7   77.72   11.57
  -5   6   6   83.36   11.38
  -5  -6  -6   86.35   12.39
  -5   6   6   61.66    9.71
  -5  -6  -6   72.80   10.59
  -5   6   6   89.68   11.02
  -5   6   5   89.89   11.19
  -5   6   5   75.87   10.64
  -5  -6  -5   73.32   11.08
  -5  -6  -5   77.52   10.66
  -5   6   5   92.55   10.76
  -5   6   4   84.34   11.40
  -5  -6  -4   95.39   12.56
  -5  -6  -4  109.49   12.25
  -5   6   4  107.28   11.38
  -5   6   4  108.53   12.31
  -5   6   3   -0.05    2.19
  -5   6   3    4.98    4.15
  -5  -6  -3   -0.90    3.54
  -5  -6  -3    4.02    3.84
  -5   6   3    1.05    3.44
  -5   6   2  108.29   13.04
  -5  -6  -2  100.58   12.41
  -5  -6  -2  107.57   11.34
  -5   6   1   83.81   11.29
  -5  -6  -1   81.46    9.49
  -5  -6  -1   77.04   11.44
  -5   6   0   24.93    6.88
  -5  -6   0   17.76    5.58
  -5   6  -1   62.95   10.11
  -5  -6   1   81.49   11.38
  -5  -6   2  117.99   12.84
  -5   6  -2  102.84   12.97
   5  -6  -3    2.82    3.31
  -5   6  -3   -3.07    3.91
  -5  -6   3    6.81    5.17
  -5  -6   3    6.65    3.53
   5  -6  -4   92.82   10.73
  -5  -6   4  113.21   12.60
  -5   6  -4   74.65   11.25
  -5  -6   4   92.70   11.22
   5  -6  -5   77.73   10.13
  -5   6  -5   74.90   11.52
  -5  -6   5   86.86   10.79
  -5  -6   5   76.33   10.36
   5  -6  -6   72.73   10.14
  -5   6  -6   78.78   12.44
  -5  -6   6   80.80   10.60
  -5  -6   6   75.00   10.42
  -5   6  -7   74.95   12.30
   5  -6  -7   70.89   10.14
  -5  -6   7   85.68   11.34
  -5   6  -8  161.77   17.06
   5  -6  -8  142.36   14.91
  -5  -6   8  149.16   15.04
  -5  -6   9   52.06    9.36
  -5   6  -9   47.53    9.77
   5  -6  -9   60.58   10.43
  -5  -6  10   23.48    7.07
  -5   6 -10   27.62    7.93
   5  -6 -10   46.72    9.61
  -5  -6  11   16.60    6.08
  -5   6 -11   15.76    5.61
   5  -6 -11   17.67    6.46
  -5  -6  12   36.20    8.39
  -5   6 -12   39.09    9.46
   5  -6 -12   36.46    8.84
  -5   7  12    2.35    3.16
  -5   7  11   14.29    6.03
  -5  -7 -11   13.74    6.03
   5   7 -11   14.15    5.68
  -5   7  10    0.83    4.30
  -5  -7 -10    5.23    4.79
   5   7 -10   -0.56    3.42
  -5  -7 -10    3.54    3.28
  -5   7   9   14.78    5.91
  -5  -7  -9   11.31    6.29
  -5   7   9   12.58    5.23
  -5  -7  -9   11.54    5.58
  -5   7   8   60.67   10.55
  -5  -7  -8   63.42   11.49
  -5   7   8   68.43   10.80
  -5  -7  -8   70.98   11.39
  -5   7   7   58.70   10.38
  -5  -7  -7   85.25   12.73
  -5   7   7   77.86   11.41
  -5  -7  -7   65.24   10.87
  -5   7   6   17.66    5.78
  -5  -7  -6    9.77    6.01
  -5   7   6   17.04    5.99
  -5  -7  -6   -0.63    3.34
  -5   7   5   34.36    7.19
  -5   7   5   35.57    7.94
  -5  -7  -5   48.39    9.91
  -5  -7  -5   29.94    7.01
  -5   7   4   28.93    7.49
  -5   7   4   60.81   10.15
  -5  -7  -4   38.01    8.52
  -5  -7  -4   39.82    7.84
  -5   7   3   49.53    9.38
  -5  -7  -3   40.74    8.64
  -5  -7  -3   46.70    8.29
  -5   7   3   31.81    7.36
  -5   7   2   63.04   10.34
  -5  -7  -2   64.16   10.68
  -5   7   1   46.41    9.22
  -5  -7  -1   46.12    9.16
  -5   7   0    4.15    3.57
  -5  -7   0   10.38    5.54
  -5   7  -1   48.00    9.44
  -5  -7   1   58.27    9.91
  -5   7  -2   64.61   10.88
  -5  -7   2   74.32   10.93
   5  -7  -3   34.85    7.30
  -5   7  -3   31.61    7.95
  -5  -7   3   53.00    9.19
   5  -7  -4   27.64    6.26
  -5   7  -4   40.03    8.90
  -5  -7   4   44.77    8.75
  -5  -7   4   38.50    7.57
   5  -7  -5   45.77    8.51
  -5   7  -5   47.68   10.10
  -5  -7   5   43.65    8.73
  -5  -7   5   47.43    8.60
   5  -7  -6   14.41    5.81
  -5   7  -6   12.41    6.05
  -5  -7   6    9.41    3.84
  -5  -7   6   19.46    6.34
   5  -7  -7   64.66   10.65
  -5   7  -7   91.63   13.26
  -5  -7   7   65.96   10.21
  -5   7  -8   73.87   12.41
   5  -7  -8   53.97    9.86
  -5  -7   8   61.24    9.87
  -5   7  -9   21.43    6.91
   5  -7  -9   14.68    5.72
  -5   7 -10    1.61    3.60
   5  -7 -10   -0.32    4.03
  -5   7 -11   27.63    7.91
   5  -7 -11   23.12    7.19
  -5   8  10    4.98    4.23
  -5   8  10   15.06    5.97
  -5   8   9    1.02    3.51
  -5  -8  -9   -1.25    3.70
  -5   8   9    1.32    4.37
  -5  -8  -9    4.22    4.89
  -5   8   8   15.59    5.98
  -5  -8  -8    7.98    5.34
  -5   8   8   18.21    6.56
  -5  -8  -8    6.92    3.69
  -5   8   7    9.51    5.73
  -5  -8  -7    8.22    4.72
  -5   8   7    3.33    3.29
  -5  -8  -7   20.81    6.84
  -5   8   6   24.96    6.93
  -5   8   6   29.02    7.84
  -5  -8  -6   28.04    8.03
  -5  -8  -6   25.66    6.75
  -5   8   5   26.49    7.36
  -5   8   5   47.28    9.56
  -5  -8  -5   46.95   10.13
  -5  -8  -5   53.69    9.43
  -5   8   4    9.41    4.50
  -5   8   4    6.79    4.76
  -5  -8  -4    3.61    3.95
  -5   8   3   71.09   11.49
  -5  -8  -3   70.67   11.90
  -5   8   3   69.47   11.02
  -5   8   2   98.37   13.24
  -5  -8  -2  105.70   14.03
  -5   8   1   35.51    8.03
  -5  -8  -1   42.63    9.68
  -5   8   0   53.75   10.44
  -5  -8   0   58.34   11.13
  -5   8  -1   40.79    9.80
  -5  -8   1   31.36    8.24
  -5  -8   2  116.21   14.30
  -5   8  -2  115.48   14.46
   5  -8  -3   71.80   10.47
  -5   8  -3   62.71   11.06
  -5  -8   3   85.30   12.59
   5  -8  -4    0.83    2.72
  -5   8  -4   -1.58    3.61
  -5  -8   4    1.18    3.86
   5  -8  -5   40.57    8.57
  -5   8  -5   39.06    9.41
  -5  -8   5   35.33    7.86
   5  -8  -6   38.69    8.65
  -5   8  -6   40.84    9.35
  -5  -8   6   35.59    8.37
   5  -8  -7   16.73    6.85
  -5   8  -7   25.85    8.05
   5  -8  -8   16.87    6.62
  -5   8  -8   12.92    6.25
  -5   8  -9   -2.61    3.36
   5  -8  -9    6.76    4.54
   5  -8 -10   21.09    7.27
  -5   9   8   -0.38    3.47
  -5   9   8   10.38    5.69
  -5  -9  -8    5.62    3.92
  -5   9   7   19.16    7.15
  -5  -9  -7   11.64    5.67
  -5   9   7   17.77    6.94
  -5  -9  -7   13.41    5.15
  -5   9   6   62.20   11.22
  -5   9   6   31.60    8.20
  -5  -9  -6   50.63   10.45
  -5   9   5   24.70    8.03
  -5   9   5   34.26    8.58
  -5  -9  -5   36.45    9.53
  -5   9   4   44.61    9.58
  -5  -9  -4   44.34    9.75
  -5   9   4   63.06   11.27
  -5   9   3   39.56    9.59
  -5  -9  -3   48.41   10.05
  -5   9   2   36.98    9.07
  -5  -9  -2   44.50   10.21
  -5   9   1   23.25    7.29
  -5  -9  -1   24.33    7.80
  -5   9   0  260.37   22.31
  -5  -9   0  275.01   22.91
  -5   9  -1   28.03    7.83
  -5  -9   1   30.06    8.27
  -5   9  -2   34.01    9.56
  -5  -9   2   39.53    8.94
  -5   9  -3   36.28    9.11
  -5  -9   3   39.11    8.49
   5  -9  -4   44.28    9.07
  -5   9  -4   60.23   11.50
  -5  -9   4   47.85    9.96
   5  -9  -5   23.37    7.06
  -5   9  -5   34.19    9.30
  -5  -9   5   34.74    8.57
   5  -9  -6   29.22    7.62
  -5   9  -6   50.10   10.78
  -5  -9   6   48.94    9.72
   5  -9  -7   10.40    5.29
  -5   9  -7   34.81    9.18
   5  -9  -8   11.77    5.65
  -5  10   4    9.74    6.05
  -5  10   3   33.57    8.72
  -5 -10  -3   26.63    8.53
  -5  10   2    6.08    5.38
  -5 -10  -2    5.42    4.92
  -5  10   1   72.02   12.54
  -5 -10  -1   63.47   12.23
  -5  10   0   14.89    7.01
  -5 -10   0   10.71    6.58
  -5  10  -1   52.39   10.81
  -5 -10   1   55.44   11.12
  -5  10  -2    0.19    3.65
  -5 -10   2   -4.83    4.68
  -5  10  -3   45.09   10.60
  -5 -10   3   26.71    8.19
   5 -10  -4    8.33    5.03
  -5 -10   4    1.03    3.21
   5 -10  -5   11.35    6.33
  -5 -10   5    9.09    4.80
   5 -10  -6   26.02    8.08
  -5 -10   6   25.24    7.86
  -6   0   0  272.10   18.10
  -6   0   0  253.77   18.90
  -6   0  -1    1.29    2.88
  -6   0   1   -2.85    2.40
  -6   0   1    5.06    4.37
  -6   0  -2    4.66    3.86
  -6   0   2    5.22    3.49
  -6   0   2    3.36    3.81
  -6   0  -3  161.29   14.86
  -6   0   3  166.83   13.07
  -6   0   3  150.65   14.96
  -6   0   4   53.38    9.22
  -6   0  -4   46.44    8.52
  -6   0   5   13.41    5.36
  -6   0  -5   28.04    7.57
  -6   0   6   24.36    7.20
  -6   0  -6   14.39    5.73
  -6   0  -7  175.12   17.01
  -6   0  -7  174.53   17.10
  -6   0   7  173.76   16.94
  -6   0   8   72.93   11.41
  -6   0  -8   77.01   11.93
  -6   0  -8   91.18   13.17
  -6   0   9    2.26    3.96
  -6   0  -9    1.14    4.93
  -6   0  -9    1.89    4.69
  -6   0  10    8.39    6.14
  -6   0 -10    5.64    4.07
  -6   0 -10    3.80    3.71
  -6   0  11   14.44    7.03
  -6   0 -11   16.42    7.12
  -6   0 -11    3.49    4.40
  -6   0  12    0.94    3.69
  -6   0 -12   -1.32    3.55
  -6   0 -12    0.90    3.91
  -6  -1 -12   39.11    9.86
  -6   1  11   15.99    7.49
  -6  -1 -11   22.91    7.41
  -6   1  10   41.19    9.27
  -6  -1 -10   49.45    9.89
  -6  -1 -10   24.39    7.53
  -6  -1  -9  163.21   17.74
  -6  -1  -9  185.44   18.67
  -6   1   9  131.36   15.45
  -6   1   8   34.52    8.44
  -6  -1  -8   34.36    8.75
  -6  -1  -8   35.89    9.01
  -6   1   7   61.93   10.79
  -6  -1  -7   44.95    9.03
  -6  -1  -7   51.62    9.62
  -6   1   6   86.48   12.02
  -6  -1  -6   75.52   11.60
  -6  -1  -6   76.60   11.30
  -6  -1  -5  188.33   16.86
  -6  -1  -5  194.70   17.40
  -6   1   5  218.14   18.30
  -6   1   4   13.32    4.93
  -6  -1  -4   12.05    4.95
  -6  -1  -3   65.33    9.64
  -6   1   3   58.25    8.15
  -6   1   3   59.06   10.35
  -6  -1  -2   18.19    5.58
  -6   1   2   20.88    5.24
  -6   1   2   21.27    6.60
  -6  -1  -1   25.67    5.92
  -6  -1  -1   36.67    7.61
  -6   1   1   33.73    6.77
  -6   1   1   40.34    8.05
  -6  -1   0  183.07   14.45
  -6  -1   0  173.70   14.95
  -6   1   0  169.19   14.67
  -6  -1   0  183.85   16.36
  -6   1   0  163.99   15.15
  -6  -1   1   20.41    4.79
  -6  -1   1   34.97    6.78
  -6   1  -1   30.48    6.83
  -6  -1   1   37.57    7.66
  -6  -1   2   22.49    5.23
  -6  -1   2   24.59    6.07
  -6   1  -2   15.48    5.08
  -6  -1   2   21.12    6.62
  -6  -1   3   62.20    8.49
  -6   1  -3   54.44    9.05
  -6  -1   3   45.09    8.62
  -6  -1   4   20.95    6.11
  -6   1  -4   24.37    6.99
  -6   1  -5  184.67   17.07
  -6  -1   5  185.81   16.85
  -6  -1   6   85.75   11.97
  -6   1  -6   80.93   11.51
  -6  -1   7   58.23    9.91
  -6   1  -7   51.11    9.82
  -6  -1   8   40.90    8.66
  -6   1  -8   25.16    7.41
  -6   1  -9  137.66   16.07
  -6   1  -9  163.29   17.55
  -6  -1   9  130.43   15.25
  -6  -1  10   51.91   10.17
  -6   1 -10   43.56    9.10
  -6   1 -10   44.52   10.12
  -6  -1  11   25.15    8.03
  -6   1 -11   23.12    8.63
  -6   1 -11   31.48    8.58
  -6  -1  12   49.55   10.85
  -6   1 -12   48.11   10.45
  -6   1 -12   55.92   10.88
  -6   2  11    6.75    5.90
  -6  -2 -11   19.38    6.73
  -6   2  10   73.80   12.21
  -6  -2 -10   71.52   12.14
  -6   2   9   72.87   11.19
  -6  -2  -9   74.41   12.24
  -6   2   8   13.02    5.31
  -6  -2  -8   16.23    6.26
  -6   2   7    0.89    2.97
  -6  -2  -7   -2.47    3.86
  -6  -2  -7    7.04    5.30
  -6   2   6   22.53    6.98
  -6  -2  -6   28.86    7.28
  -6  -2  -6   27.99    7.26
  -6  -2  -6   41.13    8.56
  -6   2   5   28.20    6.67
  -6  -2  -5   30.70    7.45
  -6  -2  -5   30.65    7.91
  -6  -2  -5   29.86    7.95
  -6  -2  -4  115.59   13.63
  -6   2   4  109.92   11.44
  -6  -2  -4   87.56   11.17
  -6  -2  -4   99.21   12.22
  -6   2   4  126.85   13.72
  -6   2   3   24.38    6.58
  -6  -2  -3   29.75    6.90
  -6  -2  -3   25.71    7.04
  -6   2   3   33.86    6.87
  -6  -2  -2  189.72   15.55
  -6  -2  -2  185.31   16.27
  -6   2   2  187.34   15.27
  -6   2   2  201.38   16.94
  -6  -2  -1   60.66    8.85
  -6  -2  -1   61.91    9.81
  -6   2   1   63.37    9.20
  -6   2   1   68.54   10.43
  -6  -2   0  211.04   15.37
  -6   2   0  209.34   16.66
  -6  -2   0  218.10   17.07
  -6   2   0  221.04   17.28
  -6  -2   1   63.48    8.28
  -6   2  -1   81.95   10.74
  -6  -2   1   71.84   10.09
  -6  -2   1   80.19   11.49
  -6   2  -2  173.14   15.74
  -6  -2   2  188.09   15.22
  -6  -2   2  166.62   15.95
  -6   2  -3   20.64    6.08
  -6  -2   3   31.95    6.46
  -6  -2   3   28.50    7.41
  -6  -2   4  111.44   11.40
  -6   2  -4   97.92   12.39
  -6  -2   4   89.54   11.84
  -6  -2   5   33.82    7.72
  -6   2  -5   23.86    6.93
  -6  -2   6   34.93    8.28
  -6   2  -6   19.46    6.59
  -6  -2   7   -2.38    4.15
  -6   2  -7   -6.02    4.52
  -6  -2   8   11.53    5.27
  -6   2  -8   22.79    7.63
  -6  -2   9   79.66   11.79
  -6   2  -9   86.77   12.81
  -6  -2  10   71.29   12.00
  -6   2 -10   75.35   12.67
  -6  -2  11    6.37    4.59
  -6   2 -11    4.37    5.37
  -6  -3 -11  114.83   15.76
  -6   3  11  149.64   17.78
  -6   3  10   50.05   10.42
  -6  -3 -10   58.75   11.23
  -6   3   9   18.35    6.01
  -6  -3  -9   32.73    8.32
  -6   3   8    0.82    3.34
  -6  -3  -8   -0.35    4.30
  -6  -3  -8    3.52    4.97
  -6   3   7   56.20   10.09
  -6  -3  -7   73.55   11.84
  -6  -3  -7   70.79   11.11
  -6   3   6   37.11    8.03
  -6  -3  -6   33.66    8.39
  -6  -3  -6   37.65    7.87
  -6  -3  -5  157.32   16.35
  -6   3   5  156.82   14.15
  -6  -3  -5  143.71   15.04
  -6   3   5  145.27   15.23
  -6   3   4   35.72    7.85
  -6  -3  -4   23.81    6.87
  -6   3   4   23.57    6.18
  -6  -3  -4   22.65    6.52
  -6   3   3   17.52    5.38
  -6  -3  -3   16.30    5.89
  -6   3   3   11.79    4.94
  -6  -3  -3   18.74    5.82
  -6   3   2  160.62   14.66
  -6  -3  -2  143.20   14.88
  -6   3   2  151.90   14.43
  -6  -3  -1   15.25    4.33
  -6   3   1   10.18    4.40
  -6  -3  -1   11.64    5.26
  -6   3   1   13.89    5.56
  -6  -3   0   -3.81    3.46
  -6   3   0   -2.31    3.11
  -6  -3   0    8.64    4.04
  -6   3   0    0.65    3.18
  -6   3  -1   13.40    4.36
  -6  -3   1   13.15    4.66
  -6  -3   1   19.54    6.63
  -6   3  -2  155.47   15.13
  -6  -3   2  151.35   14.04
  -6  -3   2  149.07   15.28
  -6   3  -3   11.55    4.28
  -6  -3   3   29.76    6.68
  -6  -3   3   17.52    6.13
  -6   3  -4   24.05    7.23
  -6  -3   4   27.49    6.26
  -6  -3   4   26.01    7.20
  -6   3  -5  135.32   15.03
  -6  -3   5  170.95   16.38
  -6  -3   6   31.92    7.50
  -6   3  -6   39.76    8.54
  -6  -3   7   72.14   11.40
  -6   3  -7   75.00   12.09
  -6  -3   8   -0.77    3.67
  -6   3  -8   -6.41    5.61
  -6  -3   9   37.36    8.69
  -6   3  -9   20.15    6.97
  -6  -3  10   32.19    8.14
  -6   3 -10   49.39   10.06
  -6   3 -11  109.07   15.20
  -6  -3  11  128.18   16.51
  -6   4  11   16.31    5.74
  -6   4  10   70.90   12.46
  -6  -4 -10   95.24   14.24
  -6   4   9   15.18    6.78
  -6  -4  -9   19.78    6.67
  -6  -4  -9   10.36    6.10
  -6   4   8   46.24    9.14
  -6  -4  -8   47.14   10.22
  -6  -4  -8   41.84    9.61
  -6   4   7    4.38    4.38
  -6  -4  -7    6.67    4.22
  -6  -4  -7    5.48    5.27
  -6   4   6    4.59    4.02
  -6  -4  -6   19.62    7.68
  -6   4   6    2.00    2.37
  -6  -4  -6   13.97    6.98
  -6   4   5   46.13    8.73
  -6  -4  -5   28.46    7.61
  -6   4   5   44.83    8.27
  -6  -4  -5   40.69    8.46
  -6  -4  -4  135.77   15.40
  -6   4   4  123.75   13.23
  -6  -4  -4  121.53   13.55
  -6   4   4  135.72   14.08
  -6   4   3  140.15   14.32
  -6  -4  -3  147.83   15.91
  -6  -4  -3  139.46   14.30
  -6   4   3  145.64   14.23
  -6   4   2   75.17   10.86
  -6  -4  -2   78.10   12.00
  -6  -4  -2   78.44   10.56
  -6   4   2   87.69   11.51
  -6   4   1    0.79    3.73
  -6  -4  -1    3.20    3.26
  -6   4   1    2.05    3.24
  -6   4   0    3.86    4.38
  -6  -4   0    3.47    3.86
  -6   4   0    3.05    3.61
  -6   4  -1   -4.86    4.49
  -6  -4   1    0.41    3.07
  -6   4  -2   89.20   12.00
  -6  -4   2   85.79   11.41
  -6  -4   2   74.08   11.25
  -6   4  -3  147.70   15.57
  -6  -4   3  165.19   15.01
  -6  -4   3  123.36   13.95
  -6   4  -4  122.12   14.33
  -6  -4   4  132.10   13.28
  -6  -4   4  108.76   13.40
  -6   4  -5   47.00    9.09
  -6  -4   5   34.17    8.42
  -6   4  -6   -8.86    5.02
  -6  -4   6   11.70    5.19
  -6  -4   7    3.76    4.12
  -6   4  -7   22.44    6.83
  -6  -4   8   37.12    8.68
  -6   4  -8   22.67    7.35
  -6  -4   9   20.61    7.10
  -6   4  -9   30.34    8.85
  -6  -4  10   72.23   11.92
  -6   4 -10  102.46   14.92
  -6  -4  11   39.61    9.82
  -6   5  10    8.80    5.41
  -6  -5 -10    2.57    4.11
  -6  -5 -10   17.20    7.32
  -6   5   9    5.97    5.32
  -6  -5  -9    0.53    3.85
  -6  -5  -9   -6.47    3.82
  -6   5   8   21.07    6.88
  -6  -5  -8   21.29    7.56
  -6  -5  -8   18.03    7.21
  -6   5   7   22.54    7.41
  -6  -5  -7   17.75    6.21
  -6  -5  -7   14.52    6.10
  -6   5   6    9.54    4.82
  -6  -5  -6   17.78    6.36
  -6   5   6   12.32    5.51
  -6  -5  -6   18.28    7.20
  -6   5   5    5.57    2.93
  -6  -5  -5    9.32    6.76
  -6   5   5    8.57    4.45
  -6  -5  -5   13.46    5.81
  -6   5   4  190.97   17.31
  -6  -5  -4  195.48   18.63
  -6  -5  -4  194.52   17.58
  -6   5   4  182.17   16.14
  -6   5   3   48.32    9.17
  -6  -5  -3   49.35    9.83
  -6  -5  -3   51.92    8.86
  -6   5   3   42.71    7.81
  -6   5   2   -2.84    3.59
  -6  -5  -2   -1.63    3.89
  -6  -5  -2    0.07    3.42
  -6   5   2    3.39    3.36
  -6   5   1  144.99   15.21
  -6  -5  -1  160.63   16.19
  -6   5   1  138.98   13.64
  -6   5   0  115.94   13.76
  -6  -5   0  129.50   14.39
  -6   5   0  128.25   12.84
  -6   5  -1  161.19   16.55
  -6  -5   1  169.20   16.09
  -6   5  -2    7.18    4.85
  -6  -5   2    0.93    3.17
  -6   5  -3   27.82    7.32
  -6  -5   3   43.43    8.44
  -6  -5   3   39.81    8.03
  -6   5  -4  182.23   18.42
  -6  -5   4  180.90   15.96
  -6  -5   4  161.84   16.36
  -6   5  -5   13.96    6.84
  -6  -5   5    8.64    5.38
  -6   5  -6   11.52    5.39
  -6  -5   6    9.95    4.90
  -6   5  -7   13.16    6.02
  -6  -5   7   12.89    4.95
  -6  -5   8   18.49    6.02
  -6   5  -8    7.40    5.13
  -6  -5   9    6.90    5.11
  -6   5  -9   -0.34    4.92
  -6  -5  10   10.10    5.02
  -6   5 -10   13.90    6.92
  -6   6  10    9.28    5.07
  -6   6   9   33.95    8.69
  -6  -6  -9   37.60    9.57
  -6   6   8   96.03   13.15
  -6  -6  -8  107.28   15.13
  -6  -6  -8  111.80   14.99
  -6   6   7   84.61   12.13
  -6  -6  -7   95.56   14.38
  -6   6   7   85.68   12.29
  -6  -6  -7   89.03   13.25
  -6  -6  -6   15.57    5.97
  -6   6   6    7.96    3.75
  -6  -6  -6   12.10    5.52
  -6  -6  -5    3.61    4.50
  -6   6   5    5.72    4.98
  -6  -6  -5   11.66    5.73
  -6   6   4  115.63   14.16
  -6  -6  -4  109.08   14.45
  -6  -6  -4  121.70   13.94
  -6   6   3   20.16    6.09
  -6  -6  -3   26.79    7.45
  -6  -6  -3   26.80    6.72
  -6   6   2   10.96    5.04
  -6  -6  -2    6.94    4.99
  -6  -6  -1  115.09   14.17
  -6   6   1   91.13   12.67
  -6   6   0    3.52    5.03
  -6  -6   0    3.50    3.40
  -6   6  -1   90.14   12.83
  -6  -6   1   92.29   12.42
  -6   6  -2   10.08    5.44
  -6  -6   2    7.52    4.27
  -6   6  -3   23.47    7.53
  -6  -6   3   28.18    7.41
  -6  -6   4  114.43   13.54
  -6   6  -4  117.55   15.33
  -6  -6   4  109.07   13.60
  -6   6  -5    3.50    4.09
  -6  -6   5   10.08    5.38
  -6   6  -6   18.08    6.83
  -6  -6   6   14.93    5.35
  -6   6  -7   74.72   12.83
  -6  -6   7   78.29   11.73
  -6   6  -8  110.28   15.04
  -6  -6   8   90.38   12.89
  -6  -6   9   38.44    8.88
  -6  -6  10   -1.16    3.32
  -6  -7  -8   49.80   10.11
  -6   7   7   15.92    6.51
  -6  -7  -7   23.66    8.04
  -6   7   7    8.12    5.24
  -6  -7  -7   15.44    7.45
  -6  -7  -6    3.22    4.22
  -6   7   6   -0.07    3.66
  -6  -7  -6    2.68    3.40
  -6   7   6   10.01    4.81
  -6   7   5   12.30    5.99
  -6  -7  -5    4.71    4.71
  -6  -7  -5    4.29    3.88
  -6   7   4   17.42    6.17
  -6  -7  -4    8.66    4.86
  -6   7   3   49.55    9.93
  -6  -7  -3   63.31   11.73
  -6   7   2   33.32    8.38
  -6  -7  -2   29.35    7.82
  -6   7   1   24.22    7.39
  -6  -7  -1   27.63    8.40
  -6   7   0   -0.44    3.61
  -6  -7   0   -5.55    5.07
  -6   7  -1   14.01    5.74
  -6  -7   1   20.17    6.16
  -6   7  -2   22.89    7.38
  -6  -7   2   30.91    7.90
  -6   7  -3   58.23   11.16
  -6  -7   3   49.12    9.66
  -6   7  -4   11.02    5.22
  -6  -7   4   19.56    6.25
  -6   7  -5    5.37    4.94
  -6  -7   5   -0.13    3.06
  -6  -7   5    3.97    4.31
  -6   7  -6    2.69    4.26
  -6  -7   6    7.55    5.26
  -6   7  -7    9.70    5.26
  -6  -7   7   15.25    5.70
  -6  -7   8   41.39    9.31
  -6   8   7    6.36    3.87
  -6   8   7   15.78    6.27
  -6  -8  -7   41.43    9.70
  -6   8   6   41.71    9.69
  -6   8   6   47.43    9.78
  -6   8   5    0.83    3.23
  -6   8   4   25.35    7.46
  -6  -8  -4   20.43    7.55
  -6   8   3  137.10   16.65
  -6  -8  -3  141.54   17.30
  -6   8   2   -2.21    3.61
  -6  -8  -2    1.99    5.99
  -6   8   1   29.64    8.08
  -6  -8  -1   23.04    7.42
  -6   8   0   58.80   11.40
  -6  -8   0   88.09   13.65
  -6   8  -1   20.61    8.33
  -6  -8   1   20.51    7.15
  -6   8  -2    2.41    4.79
  -6  -8   2    4.50    4.68
  -6   8  -3  132.93   17.51
  -6  -8   3  142.48   16.63
  -6   8  -4   21.36    7.12
  -6  -8   4   20.81    6.80
  -6  -8   5    5.71    5.42
  -6  -9   1   51.77   10.57
  -6  -9   2   13.27    5.75
  -6  -9   3  105.98   14.95
  -6  -9   4   18.12    6.71
  -7   0   0    2.40    2.98
  -7   0  -1   56.06    9.71
  -7   0   1   63.30    9.78
  -7   0   1   55.97   10.31
  -7   0  -2  225.99   18.93
  -7   0   2  261.13   21.42
  -7   0  -3   25.61    7.14
  -7   0   3   57.21   10.78
  -7   0  -4   35.29    8.44
  -7   0   4   38.75    8.86
  -7   0  -5    2.67    4.91
  -7   0   5    1.70    5.18
  -7   0   6   51.97   10.54
  -7   0  -6   45.62   10.15
  -7   0   7    0.72    3.51
  -7   0  -7    6.07    4.67
  -7   0   8   42.06    9.68
  -7   0  -8   23.68    8.25
  -7   1   8    2.83    4.21
  -7  -1  -8   13.44    5.05
  -7  -1  -7  112.91   14.97
  -7   1   7  167.96   18.03
  -7   1   6   13.04    4.95
  -7  -1  -6   16.10    6.43
  -7  -1  -5   74.75   11.54
  -7   1   5   88.36   12.79
  -7  -1  -4   58.63   10.47
  -7   1   4   49.87    9.50
  -7  -1  -3  102.71   13.01
  -7   1   3  122.49   14.86
  -7  -1  -2   30.40    7.30
  -7   1   2   36.40    8.50
  -7  -1  -1   33.17    7.43
  -7   1   1   17.49    5.44
  -7   1   1   31.47    8.06
  -7  -1   0    5.42    3.82
  -7   1   0    1.88    3.90
  -7   1  -1   19.67    6.33
  -7  -1   1   34.52    9.19
  -7   1  -2   33.83    8.09
  -7  -1   2   33.50    8.23
  -7   1  -3  123.39   14.61
  -7  -1   3  130.20   15.39
  -7   1  -4   50.49   10.10
  -7  -1   4   55.38   10.80
  -7   1  -5   55.60   10.52
  -7  -1   5   79.06   12.55
  -7   1  -6   10.12    6.30
  -7  -1   6   16.19    7.04
  -7   1  -7  156.90   17.61
  -7  -1   7  152.81   17.28
  -7  -1   8    4.86    5.57
  -7   1  -8    7.16    6.28
  -7   2   8   28.00    8.22
  -7  -2  -8   30.56    8.40
  -7   2   7   25.86    7.61
  -7  -2  -7   31.60    8.99
  -7   2   6   26.67    7.48
  -7  -2  -6   21.25    6.79
  -7   2   5   93.58   13.56
  -7  -2  -5   92.14   13.06
  -7  -2  -4   54.01    9.93
  -7   2   4   58.89   11.07
  -7  -2  -3   31.02    7.50
  -7   2   3   25.48    7.05
  -7  -2  -2   53.80    9.34
  -7   2   2   50.41    9.05
  -7   2   2   62.45   10.54
  -7  -2  -1   10.33    4.99
  -7  -2  -1   12.62    5.70
  -7   2   1    8.19    3.86
  -7   2   1    9.58    5.94
  -7  -2   0    7.81    4.54
  -7   2   0    1.40    3.08
  -7  -2   1   12.85    4.87
  -7   2  -1    7.30    4.70
  -7  -2   2   42.48    8.31
  -7   2  -2   56.94   10.11
  -7  -2   2   52.17    9.93
  -7   2  -3   23.36    6.65
  -7  -2   3   20.55    6.62
  -7   2  -4   71.63   11.49
  -7  -2   4   80.42   12.82
  -7   2  -5   91.19   13.48
  -7  -2   5  101.98   14.25
  -7   2  -6   25.24    8.20
  -7  -2   6   20.13    7.86
  -7  -2   7   25.73    7.83
  -7   2  -7   24.70    7.84
  -7  -2   8   21.28    7.03
  -7   2  -8   13.38    6.60
  -7   3   8   77.27   13.25
  -7  -3  -8   77.00   13.30
  -7   3   7   45.27    9.96
  -7  -3  -7   47.92   10.31
  -7   3   6   18.57    7.34
  -7  -3  -6   20.07    6.53
  -7   3   5   28.16    7.81
  -7  -3  -5   15.64    6.22
  -7  -3  -4   17.01    7.21
  -7   3   4    3.32    3.58
  -7  -3  -3  319.93   24.22
  -7   3   3  285.86   20.81
  -7   3   3  291.88   22.46
  -7  -3  -2   68.34   11.29
  -7   3   2   79.28   11.45
  -7   3   2   58.77   10.33
  -7  -3  -1    0.09    3.80
  -7   3   1    4.82    4.48
  -7   3   1   20.25    6.66
  -7   3   0   11.99    5.24
  -7  -3   0    9.32    4.82
  -7   3  -1    1.22    3.57
  -7  -3   1    1.48    3.74
  -7   3  -2   69.77   11.54
  -7  -3   2   66.07   10.26
  -7  -3   2   86.03   12.80
  -7   3  -3  305.61   23.51
  -7  -3   3  281.99   22.82
  -7   3  -4    9.74    5.70
  -7  -3   4    3.70    3.43
  -7   3  -5   29.65    8.36
  -7  -3   5   41.24    9.63
  -7   3  -6   22.39    7.28
  -7  -3   6   24.20    7.50
  -7   3  -7   59.08   11.46
  -7  -3   7   42.65    9.97
  -7   4   8   48.32   10.47
  -7   4   7   25.72    7.34
  -7  -4  -7   21.93    7.55
  -7   4   6   12.93    5.64
  -7  -4  -6   20.86    7.93
  -7  -4  -6   22.13    7.23
  -7  -4  -5   35.63    9.17
  -7  -4  -5   20.78    7.52
  -7   4   5   25.43    7.78
  -7  -4  -4   51.35   10.32
  -7   4   4   37.80    8.38
  -7   4   4   56.85   10.28
  -7  -4  -3   69.54   11.88
  -7   4   3   66.87   11.07
  -7   4   3   71.99   11.24
  -7   4   2   26.53    7.20
  -7  -4  -2   28.50    8.60
  -7   4   2   21.47    6.20
  -7   4   1    2.42    3.17
  -7  -4  -1    8.61    4.58
  -7   4   1    3.34    3.03
  -7   4   0    1.77    3.32
  -7  -4   0   17.74    6.86
  -7   4  -1    7.01    3.44
  -7  -4   1    5.78    4.37
  -7   4  -2   16.45    5.61
  -7  -4   2   26.84    7.36
  -7   4  -3   50.30   10.41
  -7  -4   3   59.33   10.33
  -7   4  -4   49.32   10.08
  -7  -4   4   68.44   11.87
  -7   4  -5   32.73    8.99
  -7  -4   5   42.93    9.82
  -7   4  -6   18.57    7.00
  -7  -4   6   14.56    6.91
  -7  -4   7   25.59    7.80
  -7   5   7   28.95    8.09
  -7   5   6   35.07    8.38
  -7  -5  -6   26.10    8.40
  -7  -5  -5    8.85    5.08
  -7  -5  -5   19.84    7.66
  -7   5   5   16.04    5.91
  -7  -5  -4   40.71   10.20
  -7   5   4   43.43    8.94
  -7  -5  -4   34.91    8.55
  -7   5   4   42.08    8.84
  -7  -5  -3   54.98   11.13
  -7   5   3   37.77    8.74
  -7   5   2   45.11    9.35
  -7  -5  -2   65.93   11.61
  -7   5   1   15.63    6.32
  -7  -5  -1   17.11    6.37
  -7   5   0    1.86    3.21
  -7  -5   0   16.40    5.77
  -7   5  -1   11.58    6.19
  -7  -5   1   12.94    5.59
  -7   5  -2   73.51   12.88
  -7  -5   2   56.45   10.18
  -7   5  -3   35.04    8.54
  -7  -5   3   35.31    7.87
  -7   5  -4   32.36    9.07
  -7  -5   4   39.83    9.21
  -7   5  -5   28.90    7.85
  -7  -5   5   22.18    7.68
  -7  -5   6   19.64    6.72
  -7  -6  -6    3.41    3.35
  -7   6   5   14.96    6.57
  -7  -6  -5    9.86    4.83
  -7   6   4   83.38   12.50
  -7   6   3   20.20    6.68
  -7  -6  -3   37.00    9.52
  -7   6   2   -0.54    4.20
  -7  -6  -2    7.65    5.56
  -7   6   1   15.28    6.43
  -7  -6  -1   16.65    7.37
  -7   6   0    2.03    5.12
  -7  -6   0    1.21    3.44
  -7   6  -1   17.81    5.14
  -7  -6   1   13.35    6.38
  -7   6  -2    8.47    6.04
  -7  -6   2   71.59   13.74
  -7   6  -3   53.55   11.39
  -7  -6   3   30.30    8.04
  -7  -6   5   18.11    7.47
  -7  -7   1   73.24   12.55
  -7  -7   2   78.50   13.27
  -7  -7   3    7.09    4.76
  -8   0  -2   19.92    6.79
  -8   0  -3    7.39    4.74
  -8   0  -4   68.43   11.66
  -8  -1  -4   15.03    5.94
  -8  -1  -3   22.46    6.97
  -8   1   2   33.46    9.17
  -8   1  -1    5.91    4.93
  -8   1  -2   24.80    7.29
  -8   1  -3   27.70    7.76
  -8   1  -4    4.27    4.23
  -8   2   2  108.06   15.36
  -8   2   0   -0.83    3.47
  -8   2  -1   15.77    6.86
  -8   2  -2   91.44   13.87
  -8   2  -3    3.36    4.68
  -8   3   2    1.28    3.87
  -8   3   1   55.99   10.82
  -8   3   0    9.16    5.90
  -8   3  -1   41.21    9.63
  -8   4   1    5.97    5.07
   0   0   0    0.00    0.00
TITL xi075 in P2(1)2(1)2(1)
REM P2(1)2(1)2(1) (#19 in standard setting)
CELL 0.71073   5.573566   9.215351  12.795168  90.0000  90.0000  90.0000
ZERR    1.00   0.000236   0.000441   0.000666   0.0000   0.0000   0.0000
LATT -1
SYMM -x+1/2,-y, z+1/2
SYMM -x, y+1/2,-z+1/2
SYMM  x+1/2,-y+1/2,-z
SFAC C H N O F
UNIT 12.00 16.00 4.00 8.00 8.00
TREF
HKLF 4
END
_computing_structure_solution     'SHELXT 2018/2 (Sheldrick, 2018)'
;
_shelx_hkl_checksum     5686
_shelx_res_file
;
TITL shelxt_a.res in P2(1)2(1)2(1)
    shelx.res
    created by SHELXL-2019/3 at 09:36:01 on 07-Jan-2025
CELL  0.71073   5.5736   9.2154  12.7952   90.000   90.000   90.000
ZERR     4.00   0.0002   0.0004   0.0007    0.000    0.000    0.000
LATT  -1
SYMM  1/2 - X, - Y, 1/2 + Z
SYMM  - X, 1/2 + Y, 1/2 - Z
SYMM  1/2 + X, 1/2 - Y, - Z
SFAC  H    C    N    O    F
UNIT  24 12 4 8 20
MERG   2
OMIT     0   1   3
EQIV $1 x-1/2, -y+1/2, -z+1
HTAB N1 F5_$1
EQIV $2 x-1, y, z
HTAB N1 F4_$2
HTAB N1 F3
HTAB F4 F3
HTAB F3 F4
HTAB F5 F3
HTAB F3 F5
HTAB N1 F5_$1
HTAB N1 F4_$2
HTAB N1 F3
HTAB F4 F3
HTAB F3 F4
HTAB F5 F3
HTAB F3 F5
FMAP   2
PLAN   20
SIZE     0.072   0.108   0.338
ACTA
BOND   $H
CONF
LIST   4
L.S.  10
TEMP  -171.00
WGHT    0.029600
FVAR       1.03931
MOLE  1
F1    5    0.047598    0.320003    0.022154    11.00000    0.02362    0.02763 =
         0.02166   -0.00408   -0.00475   -0.00040
F2    5    0.430640    0.504336    0.052123    11.00000    0.02338    0.02905 =
         0.02090    0.00230    0.00587   -0.00263
O2    4    0.440799    0.583475    0.214023    11.00000    0.01939    0.01648 =
         0.02474    0.00091   -0.00227   -0.00334
O1    4   -0.166451    0.319688    0.166603    11.00000    0.01356    0.02082 =
         0.02867   -0.00080   -0.00195   -0.00120
N1    3    0.221802    0.344947    0.293014    11.00000    0.01376    0.01714 =
         0.02034    0.00296   -0.00092   -0.00190
C1    2    0.021003    0.330146    0.125288    11.00000    0.01854    0.01199 =
         0.02274   -0.00103   -0.00434    0.00056
C2    2    0.382937    0.494513    0.153642    11.00000    0.01101    0.01761 =
         0.01952    0.00272    0.00054    0.00060
C3    2    0.260557    0.351649    0.179593    11.00000    0.01197    0.01351 =
         0.01878   -0.00036   -0.00144    0.00127
H1    1    0.153579    0.256682    0.314779    11.00000    0.02503
H2    1    0.125575    0.414236    0.312142    11.00000    0.02016
H4    1    0.361958    0.275012    0.156204    11.00000    0.01181
H3    1    0.355458    0.362889    0.330818    11.00000    0.03659
MOLE  2
F4    5    0.883922    0.548340    0.346154    11.00000    0.02007    0.02049 =
         0.02683   -0.00035    0.00055   -0.00179
F5    5    0.535002    0.383582    0.596448    11.00000    0.02382    0.02317 =
         0.01928    0.00321    0.00099    0.00507
F3    5    0.597280    0.393213    0.415897    11.00000    0.02105    0.03006 =
         0.02063   -0.00119   -0.00196   -0.00457
H5    1    0.783541    0.481551    0.377637    11.00000    0.07119
H6    1    0.562241    0.384692    0.524129    11.00000    0.06960
HKLF    4
REM  shelxt_a.res in P2(1)2(1)2(1)
REM wR2 = 0.0668, GooF = S = 1.019, Restrained GooF = 1.019 for all data
REM R1 = 0.0338 for 1930 Fo > 4sig(Fo) and 0.0415 for all 2187 data
REM 124 parameters refined using 0 restraints
END
WGHT      0.0296      0.0000
REM Highest difference peak  0.273,  deepest hole -0.181,  1-sigma level  0.051
Q1    1   0.3108  0.4235  0.1626  11.00000  0.05    0.27
Q2    1   0.1408  0.3405  0.1549  11.00000  0.05    0.27
Q3    1   0.2436  0.3445  0.2380  11.00000  0.05    0.21
Q4    1   0.3696  0.5799  0.1631  11.00000  0.05    0.20
Q5    1   0.9462  0.5825  0.4435  11.00000  0.05    0.19
Q6    1   0.9386  0.6391  0.3441  11.00000  0.05    0.19
Q7    1   0.4984  0.2952  0.5858  11.00000  0.05    0.19
Q8    1   0.4301  0.4638  0.6071  11.00000  0.05    0.18
Q9    1   0.0496  0.3297  0.0835  11.00000  0.05    0.17
Q10   1   0.3504  0.5224  0.2380  11.00000  0.05    0.17
Q11   1   0.4632  0.5001  0.1981  11.00000  0.05    0.17
Q12   1   0.9161  0.6212  0.3747  11.00000  0.05    0.17
Q13   1  -0.0571  0.2744  0.1425  11.00000  0.05    0.17
Q14   1   0.0048  0.2209  0.0381  11.00000  0.05    0.16
Q15   1   0.5735  0.4816  0.3741  11.00000  0.05    0.16
Q16   1   0.8866  0.5401  0.2755  11.00000  0.05    0.16
Q17   1   0.5022  0.5598  0.2631  11.00000  0.05    0.16
Q18   1   0.6215  0.3825  0.4733  11.00000  0.05    0.15
Q19   1   0.5411  0.3901  0.6743  11.00000  0.05    0.15
Q20   1   0.4539  0.4996 -0.0222  11.00000  0.05    0.15
;
_shelx_res_checksum     43428
data_global
_journal_date_recd_electronic     2024-10-04
_journal_date_accepted     2024-12-25
_journal_name_full     'Acta Crystallographica, Section C'
_journal_year     2025
_journal_volume     81
_journal_issue      2
_journal_page_first     77
_journal_page_last     81
_journal_paper_category     FA
_journal_paper_doi     10.1107/S2053229624012452
_journal_coeditor_code     OJ3024
_publ_contact_author_name     'Dirk Hollenw\"ager'
_publ_contact_author_address
;
Department Chemie
Ludwig-Maximilians Universit\"at
Butenandtstra\&se 5-13 (Haus D)
D-81377 M\"unchen
Germany
;
_publ_contact_author_email     dirk.hollenwaeger@cup.uni-muenchen.de
_publ_contact_author_fax     '+49-89-2180-77487'
_publ_contact_author_phone     '+49-89-2180-77472'
_publ_section_title
;
Monoprotonated species of 2-aminomalonyl difluoride,
[C~3~H~4~F~2~NO~2~][H~2~F~3~]
;
loop_
    _publ_author_name
    _publ_author_footnote
    _publ_author_address
    'Hollenw\"ager, Dirk' .
;
Department Chemie
Ludwig-Maximilians Universit\"at
Butenandtstrasse 5-13 (Haus D)
D-81377 M\"unchen
Germany
;
    'Leitz, Dominik' .
;
Department Chemie
Ludwig-Maximilians Universit\"at
Butenandtstrasse 5-13 (Haus D)
D-81377 M\"unchen
Germany
;
    'Bockmair, Valentin' .
;
Department Chemie
Ludwig-Maximilians Universit\"at
Butenandtstrasse 5-13 (Haus D)
D-81377 M\"unchen
Germany
;
    'Kornath, Andreas J.' Deceased
;
Department Chemie
Ludwig-Maximilians Universit\"at
Butenandtstrasse 5-13 (Haus D)
D-81377 M\"unchen
Germany
;
_publ_section_synopsis
;
The monoprotonated species of 2-aminomalonyl difluoride,
[C~3~H~4~F~2~NO~2~][H~2~F~3~], is particularly interesting for the protonation
in superacidic media, as well as in Lewis acidic media, due to its two acyl
fluoride moieties. The crystal structure is the first single-crystal X-ray
diffraction measurement of this compound or its salts.
;
