# Supplementary material for: Monoprotonated species of 2-amino­malonyl difluoride, [C3H4F2NO2][H2F3]
Source: Acta Crystallogr C Struct Chem. 2025 Jan 8;81(Pt 2):77–81. doi: 10.1107/S2053229624012452 (PMC11795652; doi:10.1107/S2053229624012452)
Supplement: Supplementary file 2 [file c-81-00077-Isup2.hkl]

data_I                                                                          
_shelx_title ' shelxt_a.res in P2(1)2(1)2(1)'                                   
_shelx_refln_list_code          4                                               
_shelx_F_calc_maximum       93.92                                               
_exptl_crystal_F_000       368.00                                               
_reflns_d_resolution_high  0.6650                                               
                                                                                
loop_                                                                           
 _space_group_symop_operation_xyz                                               
 'x, y, z'                                                                      
 '-x+1/2, -y, z+1/2'                                                            
 '-x, y+1/2, -z+1/2'                                                            
 'x+1/2, -y+1/2, -z'                                                            
                                                                                
_cell_length_a     5.5736                                                       
_cell_length_b     9.2154                                                       
_cell_length_c    12.7952                                                       
_cell_angle_alpha  90.000                                                       
_cell_angle_beta   90.000                                                       
_cell_angle_gamma  90.000                                                       
                                                                                
_shelx_F_squared_multiplier     1.000                                           
                                                                                
loop_                                                                           
 _refln_index_h                                                                 
 _refln_index_k                                                                 
 _refln_index_l                                                                 
 _refln_F_squared_calc                                                          
 _refln_F_squared_meas                                                          
 _refln_F_squared_sigma                                                         
 _refln_observed_status                                                         
   2   0   0       3805.50       4026.28        30.34 o                         
   4   0   0         54.81         55.80         2.29 o                         
   6   0   0        238.38        244.08        12.10 o                         
   1   1   0        248.08        233.22         2.79 o                         
   2   1   0       1671.23       1754.88         7.54 o                         
   3   1   0          5.25          6.10         0.64 o                         
   4   1   0       1504.89       1459.61        15.54 o                         
   5   1   0        475.98        471.90         9.39 o                         
   6   1   0        162.28        161.94         6.24 o                         
   7   1   0          0.43          3.40         2.53 o                         
   0   2   0       1396.27       1514.89        12.63 o                         
   1   2   0          5.18          3.24         0.73 o                         
   2   2   0        765.27        840.81         8.87 o                         
   3   2   0          7.59          7.98         0.73 o                         
   4   2   0        682.41        677.66         9.03 o                         
   5   2   0        298.01        300.30         7.62 o                         
   6   2   0        194.18        198.74         7.66 o                         
   7   2   0          8.14          3.69         2.97 o                         
   8   2   0          3.39         -0.77         3.21 o                         
   1   3   0         44.52         40.05         2.03 o                         
   2   3   0       3434.52       3540.52        30.89 o                         
   3   3   0        780.87        782.45         7.78 o                         
   4   3   0        476.41        483.37         9.06 o                         
   5   3   0        242.63        250.06         7.07 o                         
   6   3   0          0.24          0.39         2.06 o                         
   7   3   0          6.81          9.81         3.28 o                         
   8   3   0          1.05          8.48         5.46 o                         
   0   4   0       2053.98       2211.62        17.56 o                         
   1   4   0       2700.30       2804.19        28.29 o                         
   2   4   0         19.71         16.34         1.24 o                         
   3   4   0        118.98        125.63         3.18 o                         
   4   4   0        489.84        493.63         8.51 o                         
   5   4   0          3.47          2.96         1.54 o                         
   6   4   0          1.25          3.18         2.09 o                         
   7   4   0         15.28          6.46         7.39 o                         
   1   5   0        273.53        264.20         8.33 o                         
   2   5   0        157.50        148.34         3.24 o                         
   3   5   0       1164.93       1176.13        14.53 o                         
   4   5   0         30.87         33.00         2.46 o                         
   5   5   0        239.72        251.61         8.12 o                         
   6   5   0        107.45        115.63         7.28 o                         
   7   5   0         13.31          6.53         6.73 o                         
   0   6   0       1398.29       1476.90        21.85 o                         
   1   6   0        524.76        525.19         8.24 o                         
   2   6   0         65.57         60.00         2.12 o                         
   3   6   0        160.48        159.61         5.66 o                         
   4   6   0        105.21        102.03         4.97 o                         
   5   6   0         27.62         19.63         4.01 o                         
   6   6   0          2.79          3.25         2.61 o                         
   7   6   0          2.45          1.43         2.64 o                         
   1   7   0        500.91        488.16         9.76 o                         
   2   7   0         55.03         52.04         2.60 o                         
   3   7   0          1.70          2.84         1.45 o                         
   4   7   0          5.37          7.55         2.30 o                         
   5   7   0          3.94          6.10         2.88 o                         
   6   7   0          3.51         -2.37         2.72 o                         
   0   8   0          0.06         -0.08         2.01 o                         
   1   8   0         66.52         62.21         3.95 o                         
   2   8   0          1.82          3.73         1.38 o                         
   3   8   0         10.87         15.76         3.35 o                         
   4   8   0          0.10          0.82         2.19 o                         
   5   8   0         45.25         51.84         7.05 o                         
   6   8   0         60.44         68.29        13.56 o                         
   1   9   0          0.24          0.98         1.57 o                         
   2   9   0          1.16          2.19         1.65 o                         
   3   9   0         30.90         30.79        11.40 o                         
   4   9   0        103.28        113.68         9.13 o                         
   5   9   0        238.55        247.83        14.80 o                         
   0  10   0         36.39         47.74         6.22 o                         
   1  10   0        577.11        600.34        13.42 o                         
   2  10   0        260.42        273.08         9.66 o                         
   3  10   0         21.18         28.91         5.20 o                         
   4  10   0         78.53         78.30         8.08 o                         
   5  10   0         17.08         11.79         4.44 o                         
   1  11   0          3.09          5.24         1.74 o                         
   2  11   0          0.22          0.84         1.96 o                         
   3  11   0        309.97        343.83        16.75 o                         
   4  11   0          6.08          5.14         3.28 o                         
   0  12   0        180.45        185.51        12.18 o                         
   1  12   0          2.71          7.20         2.39 o                         
   2  12   0          9.08          9.15         7.06 o                         
   3  12   0          1.54         12.22         5.75 o                         
   4  12   0         12.69         13.10         5.76 o                         
   1  13   0        205.05        212.69        23.40 o                         
   2  13   0          0.06         -2.23         3.50 o                         
   1   0   1        145.99        157.85         2.01 o                         
   2   0   1       1977.59       2139.52         9.11 o                         
   3   0   1        165.65        165.35         3.09 o                         
   4   0   1         65.87         63.26         2.33 o                         
   5   0   1        340.36        336.07         8.91 o                         
   6   0   1          0.30          0.39         1.92 o                         
   7   0   1         47.63         54.36         5.30 o                         
  -7   1   1         25.07         25.14         4.36 o                         
  -6   1   1         30.52         31.25         3.21 o                         
  -5   1   1        274.68        263.85         7.12 o                         
  -4   1   1        223.45        209.93         3.85 o                         
  -3   1   1        470.66        487.63         4.70 o                         
  -2   1   1       2364.82       2520.23        16.84 o                         
  -1   1   1        468.37        463.05         3.85 o                         
   0   1   1        421.34        403.38        15.38 o                         
   1   1   1        469.14        458.34         4.32 o                         
   2   1   1       2364.38       2510.43        17.03 o                         
   3   1   1        470.23        471.38         6.40 o                         
   4   1   1        223.17        220.84         5.41 o                         
   5   1   1        274.95        263.70         8.71 o                         
   6   1   1         30.36         27.90         2.98 o                         
   7   1   1         24.99         24.46         6.87 o                         
   8   1   1          2.57          5.47         4.56 o                         
  -7   2   1          9.03          9.24         2.27 o                         
  -6   2   1         59.53         58.74         4.41 o                         
  -5   2   1        373.58        365.75         9.41 o                         
  -4   2   1        815.61        783.21        11.56 o                         
  -3   2   1        730.57        721.29         6.62 o                         
  -2   2   1       2546.44       2699.72        20.51 o                         
  -1   2   1       1182.42       1252.10        16.36 o                         
   0   2   1       1354.51       1307.70         8.45 o                         
   1   2   1       1181.33       1249.09        15.29 o                         
   2   2   1       2544.91       2687.92        21.97 o                         
   3   2   1        731.09        726.84         7.19 o                         
   4   2   1        817.31        805.11         9.20 o                         
   5   2   1        373.88        379.10         8.43 o                         
   6   2   1         59.45         67.92         4.59 o                         
   7   2   1          8.99          9.28         3.13 o                         
   8   2   1         18.65         14.60         6.35 o                         
  -8   3   1         47.33         51.83        10.02 o                         
  -7   3   1          3.89          6.06         4.78 o                         
  -6   3   1         12.26         11.90         2.22 o                         
  -5   3   1         91.68         90.78         4.28 o                         
  -4   3   1        157.85        148.42         4.49 o                         
  -3   3   1        251.58        243.81         4.75 o                         
  -2   3   1       1045.64       1102.47         8.11 o                         
  -1   3   1       8821.21       8943.37        95.80 o                         
   0   3   1       2242.75       2275.13        13.55 o                         
   1   3   1       8820.21       8835.34        65.16 o                         
   2   3   1       1045.14       1068.66        15.57 o                         
   3   3   1        252.06        241.81         4.13 o                         
   4   3   1        157.69        158.54         4.80 o                         
   5   3   1         91.65         85.56         4.14 o                         
   6   3   1         12.23         13.75         2.66 o                         
   7   3   1          3.76          1.25         2.39 o                         
   8   3   1         47.32         38.15         8.92 o                         
  -8   4   1          0.81          5.53         4.69 o                         
  -7   4   1          4.82          4.01         1.83 o                         
  -6   4   1          1.26          1.91         1.81 o                         
  -5   4   1        151.08        154.88         6.43 o                         
  -4   4   1          8.24          8.42         1.42 o                         
  -3   4   1        226.78        227.28         4.87 o                         
  -2   4   1         29.85         26.78         1.42 o                         
  -1   4   1        117.52        120.52         3.53 o                         
   0   4   1       5868.85       6151.58        30.84 o                         
   1   4   1        117.73        121.92         2.95 o                         
   2   4   1         29.79         25.46         1.32 o                         
   3   4   1        226.39        224.53         4.46 o                         
   4   4   1          8.15          8.26         1.28 o                         
   5   4   1        150.64        153.25         6.51 o                         
   6   4   1          1.26         -1.60         2.44 o                         
   7   4   1          4.85          5.99         2.50 o                         
  -7   5   1         13.85         15.15         4.15 o                         
  -6   5   1        135.45        136.60         7.96 o                         
  -5   5   1        573.00        585.42        20.53 o                         
  -4   5   1        175.64        173.30         4.93 o                         
  -3   5   1        218.15        206.75         6.73 o                         
  -2   5   1        184.45        180.28         7.70 o                         
  -1   5   1        495.84        500.30         7.28 o                         
   0   5   1          7.41          9.06         1.49 o                         
   1   5   1        497.47        483.54         9.82 o                         
   2   5   1        184.47        178.03         4.59 o                         
   3   5   1        217.78        197.25         4.38 o                         
   4   5   1        175.58        175.25         4.88 o                         
   5   5   1        572.43        601.89        19.16 o                         
   6   5   1        135.43        153.13        10.68 o                         
   7   5   1         13.97         11.38         3.84 o                         
  -7   6   1         16.39         14.74         4.49 o                         
  -6   6   1         97.67         95.51        11.09 o                         
  -5   6   1         77.38         74.96         5.68 o                         
  -4   6   1        134.83        129.32         4.48 o                         
  -3   6   1        146.14        146.49         4.65 o                         
  -2   6   1         91.17         88.79         2.69 o                         
  -1   6   1        392.79        407.99        10.85 o                         
   0   6   1        109.73        113.67         4.52 o                         
   1   6   1        392.24        408.18         8.48 o                         
   2   6   1         91.05         81.44         3.34 o                         
   3   6   1        145.61        145.66         5.07 o                         
   4   6   1        135.60        133.98         6.86 o                         
   5   6   1         77.45         66.95         8.58 o                         
   6   6   1         97.73         84.49         8.26 o                         
   7   6   1         16.33         14.79         3.71 o                         
  -6   7   1         17.24         23.90         5.14 o                         
  -5   7   1         51.07         42.83         6.02 o                         
  -4   7   1          1.98          1.63         1.33 o                         
  -3   7   1         71.31         74.84         3.76 o                         
  -2   7   1        432.63        417.20         7.17 o                         
  -1   7   1         68.52         67.36         3.76 o                         
   0   7   1       2130.92       2162.87        25.20 o                         
   1   7   1         68.46         64.31         3.87 o                         
   2   7   1        433.09        430.71         7.98 o                         
   3   7   1         71.01         66.58         6.24 o                         
   4   7   1          2.00          2.38         2.33 o                         
   5   7   1         51.22         49.42         6.33 o                         
   6   7   1         17.37         15.85         3.89 o                         
   7   7   1         68.76         67.80        11.62 o                         
  -6   8   1         14.87         24.51         5.06 o                         
  -5   8   1         29.93         35.86         5.72 o                         
  -4   8   1        462.74        461.38        14.12 o                         
  -3   8   1        184.14        178.13         8.51 o                         
  -2   8   1        406.86        409.91         7.68 o                         
  -1   8   1        145.94        147.23         5.85 o                         
   0   8   1        339.29        348.80         9.02 o                         
   1   8   1        146.39        144.35         4.80 o                         
   2   8   1        406.15        401.11         9.76 o                         
   3   8   1        183.82        181.51        10.38 o                         
   4   8   1        464.02        483.08        17.56 o                         
   5   8   1         29.77         33.21         5.84 o                         
   6   8   1         14.68         19.03         5.02 o                         
  -5   9   1         23.58         22.00         4.93 o                         
  -4   9   1         27.12         29.31         4.67 o                         
  -3   9   1         13.52         11.31         5.66 o                         
  -2   9   1         21.64         24.14         4.07 o                         
  -1   9   1        252.09        247.80         8.14 o                         
   0   9   1         21.65         21.26         2.73 o                         
   1   9   1        252.68        244.78         7.30 o                         
   2   9   1         21.42         21.89         2.99 o                         
   3   9   1         13.65          9.36         3.15 o                         
   4   9   1         27.03         23.37         7.13 o                         
   5   9   1         23.45         26.87         5.26 o                         
   6   9   1         45.14         47.93         9.79 o                         
  -5  10   1         46.17         62.87         8.11 o                         
  -4  10   1         75.71         76.57        13.38 o                         
  -3  10   1         15.48         17.91         3.67 o                         
  -2  10   1        174.31        185.96         7.97 o                         
  -1  10   1        129.32        121.63         6.15 o                         
   0  10   1         35.36         36.10         4.25 o                         
   1  10   1        129.40        125.28         5.65 o                         
   2  10   1        174.25        174.95        11.12 o                         
   3  10   1         15.49         15.63         7.92 o                         
   4  10   1         75.48         76.28        14.22 o                         
   5  10   1         46.27         49.91         7.18 o                         
  -4  11   1          3.35          0.96         2.87 o                         
  -3  11   1         38.70         40.77         5.03 o                         
  -2  11   1         51.97         58.50         4.95 o                         
  -1  11   1         58.42         58.52         5.61 o                         
   0  11   1        113.25        121.37         7.74 o                         
   1  11   1         58.22         68.00         5.00 o                         
   2  11   1         51.67         53.38         8.36 o                         
   3  11   1         38.50         50.35         6.89 o                         
   4  11   1          3.32         -2.16         3.28 o                         
  -4  12   1         58.42         51.44         9.79 o                         
  -3  12   1         42.00         54.52         7.23 o                         
  -2  12   1         39.52         49.43         4.89 o                         
  -1  12   1         39.22         51.05         4.77 o                         
   0  12   1          0.02          2.46         1.89 o                         
   1  12   1         39.13         55.50         7.13 o                         
   2  12   1         39.73         38.14         5.94 o                         
   3  12   1         42.17         54.62         8.17 o                         
  -1  13   1         78.55         87.63         6.44 o                         
   0  13   1          4.67          2.83         2.17 o                         
   1  13   1         78.62        102.21         9.84 o                         
   2  13   1          9.20         10.95         4.98 o                         
   0   0   2        182.43        173.85         5.14 o                         
   1   0   2       1567.62       1744.24        12.68 o                         
   2   0   2       3630.24       3834.91        14.66 o                         
   3   0   2       2282.85       2384.83        13.68 o                         
   4   0   2          0.50          1.04         0.82 o                         
   5   0   2         69.39         67.41         4.70 o                         
   6   0   2          3.32          4.11         1.98 o                         
   7   0   2        246.58        224.65        16.27 o                         
   8   0   2         27.42         18.44         6.29 o                         
  -8   1   2         24.42         30.98         8.49 o                         
  -7   1   2         32.09         30.75         5.13 o                         
  -6   1   2         14.17         18.63         3.06 o                         
  -5   1   2         60.23         59.18         3.90 o                         
  -4   1   2        468.65        451.71         8.97 o                         
  -3   1   2        174.48        180.52         3.53 o                         
  -2   1   2       1218.22       1224.70        14.06 o                         
  -1   1   2       1405.15       1538.09         8.06 o                         
   0   1   2       1738.41       1842.27        13.15 o                         
   1   1   2       1402.81       1501.00        24.32 o                         
   2   1   2       1219.02       1240.53         7.60 o                         
   3   1   2        174.14        179.76         4.19 o                         
   4   1   2        468.64        440.89         7.62 o                         
   5   1   2         60.60         60.36         3.80 o                         
   6   1   2         14.23         19.57         2.62 o                         
   7   1   2         32.07         31.17         5.34 o                         
   8   1   2         24.79         22.96         6.75 o                         
  -8   2   2         85.46        100.04        14.22 o                         
  -7   2   2         49.42         51.24         5.12 o                         
  -6   2   2        175.14        176.62         7.39 o                         
  -5   2   2         62.93         61.49         3.58 o                         
  -4   2   2        403.72        399.51         6.66 o                         
  -3   2   2        806.70        803.83         9.90 o                         
  -2   2   2        988.89       1036.95        11.15 o                         
  -1   2   2       2636.85       2786.37        40.57 o                         
   0   2   2         19.27         19.56         2.86 o                         
   1   2   2       2635.64       2734.91        16.24 o                         
   2   2   2        987.85       1024.78        13.10 o                         
   3   2   2        806.81        796.03         7.90 o                         
   4   2   2        403.28        400.67         5.88 o                         
   5   2   2         62.98         64.24         3.98 o                         
   6   2   2        175.03        163.65         8.35 o                         
   7   2   2         49.39         46.50         4.99 o                         
   8   2   2         85.38         84.65        12.84 o                         
  -8   3   2          2.78          1.18         3.58 o                         
  -7   3   2         63.54         64.00         5.87 o                         
  -6   3   2        129.11        141.01         7.83 o                         
  -5   3   2        358.43        367.68         8.65 o                         
  -4   3   2        165.04        168.98         5.34 o                         
  -3   3   2        236.74        236.54         5.03 o                         
  -2   3   2        115.30        117.94         2.89 o                         
  -1   3   2        680.68        722.96        20.72 o                         
   0   3   2       1150.19       1283.39        13.37 o                         
   1   3   2        681.44        710.78         7.64 o                         
   2   3   2        115.26        118.19         3.06 o                         
   3   3   2        237.81        237.71         5.04 o                         
   4   3   2        165.13        167.22         6.34 o                         
   5   3   2        357.30        347.01        11.13 o                         
   6   3   2        129.04        140.71         7.90 o                         
   7   3   2         63.58         68.02         6.09 o                         
  -7   4   2         27.17         23.25         3.82 o                         
  -6   4   2         77.37         74.02         5.18 o                         
  -5   4   2         11.53         11.53         2.02 o                         
  -4   4   2        246.13        239.52         5.55 o                         
  -3   4   2        665.39        679.69         7.53 o                         
  -2   4   2        183.24        196.21         4.99 o                         
  -1   4   2        791.16        772.03        10.94 o                         
   0   4   2        181.29        194.31         5.59 o                         
   1   4   2        791.79        766.83         6.97 o                         
   2   4   2        182.59        195.20         4.38 o                         
   3   4   2        665.96        686.10         8.69 o                         
   4   4   2        246.53        238.03         5.79 o                         
   5   4   2         11.79         13.69         2.68 o                         
   6   4   2         77.62         77.07         6.17 o                         
   7   4   2         27.35         19.86         4.81 o                         
  -7   5   2         57.93         51.14         9.64 o                         
  -6   5   2          1.67         -0.15         1.64 o                         
  -5   5   2        196.73        201.82         7.49 o                         
  -4   5   2        359.48        356.55         7.11 o                         
  -3   5   2        907.85        882.87         9.20 o                         
  -2   5   2        268.65        269.38         5.73 o                         
  -1   5   2        541.34        535.02        13.15 o                         
   0   5   2       1076.53       1060.13        12.92 o                         
   1   5   2        542.62        526.14         7.75 o                         
   2   5   2        268.33        267.02         5.08 o                         
   3   5   2        908.35        899.27        11.93 o                         
   4   5   2        359.63        362.79         7.66 o                         
   5   5   2        196.67        184.72         8.63 o                         
   6   5   2          1.64          3.15         2.89 o                         
   7   5   2         58.22         59.34         7.90 o                         
  -7   6   2          5.62          2.76         3.79 o                         
  -6   6   2         13.12          8.28         3.28 o                         
  -5   6   2         98.73         97.80         6.52 o                         
  -4   6   2          2.65          3.03         1.07 o                         
  -3   6   2         34.45         35.97         2.57 o                         
  -2   6   2       1020.54       1030.03        16.47 o                         
  -1   6   2        402.10        392.33         7.96 o                         
   0   6   2        134.86        118.77         4.64 o                         
   1   6   2        401.54        393.14         8.34 o                         
   2   6   2       1020.75       1012.35        27.52 o                         
   3   6   2         34.36         35.08         2.79 o                         
   4   6   2          2.62          3.30         1.69 o                         
   5   6   2         98.83        102.77         8.45 o                         
   6   6   2         12.95          8.00         3.11 o                         
   7   6   2          5.51         33.14        29.22 o                         
  -6   7   2         25.11         29.00         5.29 o                         
  -5   7   2         57.70         58.87         6.88 o                         
  -4   7   2         18.95         22.52         2.53 o                         
  -3   7   2        227.37        238.56         6.62 o                         
  -2   7   2         61.56         58.55         4.36 o                         
  -1   7   2        465.28        480.12         8.74 o                         
   0   7   2        463.58        447.10         9.61 o                         
   1   7   2        464.35        475.99        10.02 o                         
   2   7   2         61.40         68.17         4.70 o                         
   3   7   2        227.21        222.48         8.39 o                         
   4   7   2         18.96         19.06         3.94 o                         
   5   7   2         57.38         64.60         7.14 o                         
   6   7   2         24.95         25.21         4.99 o                         
   7   7   2         53.62         72.67        12.29 o                         
  -6   8   2          1.07         -0.58         2.86 o                         
  -5   8   2         92.05         94.39         8.91 o                         
  -4   8   2         31.69         31.17         3.54 o                         
  -3   8   2         31.72         34.86         2.87 o                         
  -2   8   2         47.37         42.14         4.00 o                         
  -1   8   2        259.85        256.04         8.07 o                         
   0   8   2        115.45        119.31         7.77 o                         
   1   8   2        259.20        259.42         8.00 o                         
   2   8   2         47.41         43.58         4.18 o                         
   3   8   2         31.65         33.99         3.77 o                         
   4   8   2         31.51         23.81         4.41 o                         
   5   8   2         91.91        107.25         9.41 o                         
   6   8   2          1.09          3.21         3.10 o                         
  -5   9   2         34.92         37.63         6.28 o                         
  -4   9   2         48.16         47.26         4.44 o                         
  -3   9   2         98.13        105.02         5.87 o                         
  -2   9   2         10.00         13.48         2.46 o                         
  -1   9   2         73.95         66.78         5.33 o                         
   0   9   2         36.31         31.37         3.18 o                         
   1   9   2         73.70         71.06         4.55 o                         
   2   9   2          9.98         11.61         2.05 o                         
   3   9   2         98.38         98.77         8.26 o                         
   4   9   2         47.97         45.12         6.18 o                         
   5   9   2         34.77         34.40         6.05 o                         
   6   9   2         16.79         12.29         5.32 o                         
  -5  10   2          0.00          5.31         3.36 o                         
  -4  10   2         39.92         37.87         4.15 o                         
  -3  10   2         39.95         41.35         4.00 o                         
  -2  10   2          6.66         18.35         5.74 o                         
  -1  10   2          0.46          3.85         2.16 o                         
   0  10   2        169.32        177.20         7.47 o                         
   1  10   2          0.44          3.60         3.49 o                         
   2  10   2          6.66          8.25         3.68 o                         
   3  10   2         40.16         39.26         5.79 o                         
   4  10   2         40.12         49.35         6.66 o                         
   5  10   2          0.00         -1.86         2.66 o                         
  -4  11   2         46.33         44.14         5.38 o                         
  -3  11   2         46.38         65.25         6.31 o                         
  -2  11   2         56.47         62.62         5.04 o                         
  -1  11   2         52.03         58.67         5.50 o                         
   0  11   2        251.04        270.36        11.27 o                         
   1  11   2         52.05         52.83         5.17 o                         
   2  11   2         56.70         57.96         7.00 o                         
   3  11   2         46.64         46.21         6.46 o                         
   4  11   2         46.22         45.88         6.76 o                         
  -3  12   2         32.73         26.85         4.50 o                         
  -2  12   2          4.24          7.73         2.35 o                         
  -1  12   2          0.34          4.14         2.57 o                         
   0  12   2         18.38         24.99         3.82 o                         
   1  12   2          0.33         -1.15         2.58 o                         
   2  12   2          4.22          5.89         3.16 o                         
   3  12   2         32.58         39.97         6.29 o                         
  -2  13   2          9.66          9.46         5.43 o                         
  -1  13   2         62.61         54.43         5.96 o                         
   0  13   2         32.74         35.67         6.05 o                         
   1  13   2         62.51         53.89         8.09 o                         
   2  13   2          9.69          6.87         3.66 o                         
   1   0   3        513.43        527.80         5.27 o                         
   2   0   3        675.58        705.33         5.85 o                         
   3   0   3       1077.68       1093.61         7.13 o                         
   4   0   3         46.19         44.36         2.15 o                         
   5   0   3        207.80        202.10         7.87 o                         
   6   0   3        134.73        148.64         7.60 o                         
   7   0   3         31.53         38.19        14.63 o                         
   8   0   3          1.40          6.84         4.39 o                         
  -8   1   3         23.73         20.79         6.45 o                         
  -7   1   3        104.41        103.83         9.16 o                         
  -6   1   3         52.13         56.28         4.94 o                         
  -5   1   3        179.48        178.89         6.01 o                         
  -4   1   3         69.45         73.83         2.70 o                         
  -3   1   3        411.23        427.27         4.99 o                         
  -2   1   3        573.12        627.37         5.66 o                         
  -1   1   3        992.65       1020.56        13.21 o                         
   1   1   3        992.27        984.76         9.91 o                         
   2   1   3        573.31        616.26         7.20 o                         
   3   1   3        411.23        433.18         5.91 o                         
   4   1   3         69.14         67.58         2.51 o                         
   5   1   3        179.83        197.02         6.56 o                         
   6   1   3         52.38         50.84         4.66 o                         
   7   1   3        104.70        117.30         9.81 o                         
   8   1   3         23.92         25.64         7.18 o                         
  -7   2   3         22.73         26.25         4.76 o                         
  -6   2   3         26.11         26.71         3.17 o                         
  -5   2   3         31.78         29.16         2.59 o                         
  -4   2   3        215.29        213.51         4.64 o                         
  -3   2   3        488.94        479.73         5.50 o                         
  -2   2   3       1387.22       1424.63         9.82 o                         
  -1   2   3       1607.98       1608.22        12.72 o                         
   0   2   3        137.65        146.33         2.63 o                         
   1   2   3       1608.25       1582.89        11.30 o                         
   2   2   3       1390.42       1414.55        12.17 o                         
   3   2   3        488.91        490.92         6.06 o                         
   4   2   3        214.39        211.41         4.48 o                         
   5   2   3         31.98         31.96         3.26 o                         
   6   2   3         26.42         25.51         3.52 o                         
   7   2   3         22.52         20.40         4.34 o                         
   8   2   3          3.98          3.11         4.33 o                         
  -7   3   3        247.98        276.09        11.96 o                         
  -6   3   3         13.45         14.83         2.53 o                         
  -5   3   3         62.73         54.64         4.02 o                         
  -4   3   3        321.09        341.61         7.44 o                         
  -3   3   3        434.67        462.51         6.10 o                         
  -2   3   3        605.11        625.35         8.19 o                         
  -1   3   3         59.30         62.44         3.64 o                         
   0   3   3          3.67          6.72         1.29 o                         
   1   3   3         59.64         61.18         3.09 o                         
   2   3   3        604.73        617.59         8.62 o                         
   3   3   3        434.06        441.56         7.96 o                         
   4   3   3        321.58        314.56         6.45 o                         
   5   3   3         62.97         69.34         5.21 o                         
   6   3   3         13.46         18.20         4.44 o                         
   7   3   3        247.38        272.11        15.16 o                         
  -7   4   3         59.53         64.34         6.08 o                         
  -6   4   3        130.00        132.51         6.78 o                         
  -5   4   3         20.20         21.60         2.68 o                         
  -4   4   3         28.13         26.69         2.31 o                         
  -3   4   3        516.19        502.13         6.49 o                         
  -2   4   3        317.86        319.05         6.36 o                         
  -1   4   3        891.09        908.96        12.13 o                         
   0   4   3          9.16         13.51         1.84 o                         
   1   4   3        890.89        885.81         9.74 o                         
   2   4   3        316.74        314.44         6.56 o                         
   3   4   3        516.49        511.55        12.17 o                         
   4   4   3         28.06         23.76         2.59 o                         
   5   4   3         20.53         19.80         3.30 o                         
   6   4   3        130.08        135.52         9.42 o                         
   7   4   3         59.71         51.12         6.79 o                         
  -7   5   3         38.25         42.50         7.97 o                         
  -6   5   3         38.04         44.35         4.08 o                         
  -5   5   3         21.77         18.62         2.29 o                         
  -4   5   3        162.06        154.99         4.80 o                         
  -3   5   3         49.73         51.94         2.53 o                         
  -2   5   3        462.28        451.84        10.01 o                         
  -1   5   3        145.00        156.33         5.73 o                         
   0   5   3        138.69        129.35         3.11 o                         
   1   5   3        145.11        145.38         3.86 o                         
   2   5   3        462.00        442.59         6.06 o                         
   3   5   3         49.37         51.51         3.22 o                         
   4   5   3        161.69        151.39         5.09 o                         
   5   5   3         21.56         18.65         2.52 o                         
   6   5   3         37.99         34.73         4.22 o                         
   7   5   3         38.27         32.57         5.36 o                         
  -7   6   3         35.11         26.08         7.78 o                         
  -6   6   3         24.11         22.75         3.57 o                         
  -5   6   3          2.29          1.38         1.31 o                         
  -4   6   3        336.74        330.24         7.31 o                         
  -3   6   3         67.01         67.67         3.15 o                         
  -2   6   3        162.08        153.78         5.51 o                         
  -1   6   3        276.64        271.71        10.56 o                         
   0   6   3         33.38         32.49         3.06 o                         
   1   6   3        276.78        274.31         6.04 o                         
   2   6   3        162.48        146.04         5.07 o                         
   3   6   3         67.33         68.60         3.91 o                         
   4   6   3        336.01        328.32         8.75 o                         
   5   6   3          2.27          2.92         1.83 o                         
   6   6   3         23.91         24.14         4.89 o                         
   7   6   3         35.13         38.13        10.76 o                         
  -6   7   3         52.20         51.96         7.02 o                         
  -5   7   3         31.79         39.18         3.85 o                         
  -4   7   3        149.38        144.69         5.80 o                         
  -3   7   3        104.03         98.83         4.39 o                         
  -2   7   3        131.76        137.76         5.70 o                         
  -1   7   3        143.65        135.36         7.16 o                         
   0   7   3        427.95        430.74         9.39 o                         
   1   7   3        143.83        124.88         6.13 o                         
   2   7   3        132.09        130.41         6.52 o                         
   3   7   3        104.25        106.02         5.97 o                         
   4   7   3        149.39        146.78         9.50 o                         
   5   7   3         31.73         37.34         5.86 o                         
   6   7   3         52.41         49.44         6.76 o                         
   7   7   3          8.10          6.56         4.41 o                         
  -6   8   3        106.69        128.93        11.11 o                         
  -5   8   3         65.51         65.16         6.12 o                         
  -4   8   3         14.13         10.36         2.06 o                         
  -3   8   3          4.17          4.93         1.62 o                         
  -2   8   3         22.70         23.80         2.65 o                         
  -1   8   3        171.97        175.33         6.75 o                         
   0   8   3        148.20        148.45         6.82 o                         
   1   8   3        171.49        168.82         7.77 o                         
   2   8   3         22.90         22.19         3.82 o                         
   3   8   3          4.15          3.39         1.94 o                         
   4   8   3         14.18          9.87         3.37 o                         
   5   8   3         65.91         67.88         6.03 o                         
   6   8   3        106.88        127.86        11.16 o                         
  -5   9   3         29.75         40.94         6.42 o                         
  -4   9   3         60.51         56.50         5.22 o                         
  -3   9   3          6.57          7.52         2.03 o                         
  -2   9   3         35.46         44.42         4.66 o                         
  -1   9   3         49.40         48.05         3.97 o                         
   0   9   3         95.28         92.87         5.18 o                         
   1   9   3         49.96         51.61         4.89 o                         
   2   9   3         35.36         38.18         4.00 o                         
   3   9   3          6.54          6.00         2.26 o                         
   4   9   3         60.64         62.14         7.24 o                         
   5   9   3         29.50         35.04         5.75 o                         
   6   9   3         90.72         98.11        13.84 o                         
  -5  10   3         30.43         28.17         5.65 o                         
  -4  10   3         53.31         49.88         5.55 o                         
  -3  10   3         20.24         22.78         3.13 o                         
  -2  10   3        233.80        246.91        10.60 o                         
  -1  10   3         91.42         89.91         6.59 o                         
   0  10   3        132.29        126.00         6.34 o                         
   1  10   3         91.29         84.80         5.24 o                         
   2  10   3        233.79        252.18        10.81 o                         
   3  10   3         20.30         17.65         4.23 o                         
   4  10   3         53.15         56.19         7.04 o                         
   5  10   3         30.28         33.27         8.51 o                         
  -4  11   3         16.08         21.12         4.00 o                         
  -3  11   3         68.30         72.08         6.40 o                         
  -2  11   3         10.77         10.18         3.01 o                         
  -1  11   3          4.07          1.03         2.38 o                         
   0  11   3          0.71         -0.76         2.17 o                         
   1  11   3          4.01          7.60         2.54 o                         
   2  11   3         10.79          0.63         7.61 o                         
   3  11   3         67.95         67.82         7.74 o                         
   4  11   3         16.19         20.69         4.83 o                         
  -3  12   3         11.96         12.77         3.27 o                         
  -2  12   3         73.84         82.22         7.22 o                         
  -1  12   3          4.75          2.24         7.41 o                         
   0  12   3         27.70         23.08         4.67 o                         
   1  12   3          4.85          5.91         3.39 o                         
   2  12   3         73.91         88.84         9.11 o                         
   3  12   3         11.89         18.65         4.64 o                         
  -2  13   3          1.32         -2.68         3.58 o                         
  -1  13   3          1.43          1.61         6.79 o                         
   0  13   3          0.66          5.27         3.56 o                         
   2  13   3          1.38          0.77         3.50 o                         
   0   0   4       2372.45       2423.75        27.04 o                         
   1   0   4        474.58        449.41         7.99 o                         
   2   0   4          9.55         10.46         0.78 o                         
   3   0   4         44.70         44.51         1.63 o                         
   4   0   4        229.44        238.20         4.46 o                         
   5   0   4          2.48          2.88         1.43 o                         
   6   0   4         46.52         46.18         5.79 o                         
   7   0   4         34.05         34.27         5.66 o                         
   8   0   4         87.63         63.35        10.79 o                         
  -8   1   4          7.42         13.91         5.50 o                         
  -7   1   4         51.22         50.16         6.51 o                         
  -6   1   4         16.51         11.74         3.23 o                         
  -5   1   4         86.44         88.50         4.38 o                         
  -4   1   4         54.90         55.28         2.42 o                         
  -3   1   4        762.84        749.62         7.67 o                         
  -2   1   4        331.81        335.87         4.11 o                         
  -1   1   4       1010.69       1084.57        26.48 o                         
   0   1   4        240.72        215.95         3.85 o                         
   1   1   4       1011.03       1068.44        17.75 o                         
   2   1   4        331.18        349.04         5.01 o                         
   3   1   4        763.36        738.81         5.81 o                         
   4   1   4         55.03         53.75         2.22 o                         
   5   1   4         86.17         87.29         5.43 o                         
   6   1   4         16.64         20.88         4.26 o                         
   7   1   4         51.08         48.96         6.83 o                         
   8   1   4          7.33          3.95         3.92 o                         
  -7   2   4         56.46         52.11         6.84 o                         
  -6   2   4         93.25         99.68         5.36 o                         
  -5   2   4        131.32        127.60         5.30 o                         
  -4   2   4        233.76        231.27         5.00 o                         
  -3   2   4         56.19         53.59         1.93 o                         
  -2   2   4        129.00        128.64         4.09 o                         
  -1   2   4       2609.55       2775.03        17.80 o                         
   0   2   4        403.76        375.67         5.80 o                         
   1   2   4       2612.54       2710.24        18.33 o                         
   2   2   4        128.53        122.44         3.95 o                         
   3   2   4         56.54         56.32         2.00 o                         
   4   2   4        233.70        229.04         5.94 o                         
   5   2   4        131.30        124.85         5.36 o                         
   6   2   4         93.12         93.36         6.34 o                         
   7   2   4         56.55         70.17         7.92 o                         
  -7   3   4          3.70          7.28         6.34 o                         
  -6   3   4         20.98         24.59         3.14 o                         
  -5   3   4          5.25          5.91         1.76 o                         
  -4   3   4        185.31        185.69         5.63 o                         
  -3   3   4        199.20        204.48         4.55 o                         
  -2   3   4        405.83        405.79         6.88 o                         
  -1   3   4        564.34        549.54         9.13 o                         
   0   3   4        535.47        560.24        10.17 o                         
   1   3   4        564.54        558.91         9.28 o                         
   2   3   4        406.43        398.88         8.44 o                         
   3   3   4        199.12        203.16         5.69 o                         
   4   3   4        185.33        176.51         5.06 o                         
   5   3   4          5.21          4.83         1.44 o                         
   6   3   4         21.05         24.16         3.66 o                         
   7   3   4          3.65          5.53         2.80 o                         
  -7   4   4         55.79         44.96         5.09 o                         
  -6   4   4        110.66        119.36         6.48 o                         
  -5   4   4        252.57        260.42         7.57 o                         
  -4   4   4         50.78         49.47         3.17 o                         
  -3   4   4         45.24         50.09         2.58 o                         
  -2   4   4        388.86        404.29         7.56 o                         
  -1   4   4        491.86        504.47        13.26 o                         
   0   4   4         68.47         68.93         3.35 o                         
   1   4   4        491.79        529.61         9.73 o                         
   2   4   4        388.52        390.82         7.67 o                         
   3   4   4         45.13         46.91         2.99 o                         
   4   4   4         50.94         44.27         2.79 o                         
   5   4   4        253.14        238.32         7.96 o                         
   6   4   4        110.89        112.76         7.29 o                         
   7   4   4         56.03         54.51         8.85 o                         
  -7   5   4         40.18         37.43         4.20 o                         
  -6   5   4        167.48        176.29         8.03 o                         
  -5   5   4         10.96         11.04         2.06 o                         
  -4   5   4         29.79         31.29         2.70 o                         
  -3   5   4        132.70        139.61         4.23 o                         
  -2   5   4        404.88        406.11        11.19 o                         
  -1   5   4         82.51         85.73         6.04 o                         
   0   5   4        434.54        433.89         9.11 o                         
   1   5   4         82.66         76.76         3.24 o                         
   2   5   4        404.61        392.88         8.02 o                         
   3   5   4        132.45        137.45         5.21 o                         
   4   5   4         30.11         32.50         2.51 o                         
   5   5   4         10.81         10.47         2.09 o                         
   6   5   4        167.46        162.07         8.99 o                         
   7   5   4         40.11         33.72         5.98 o                         
  -7   6   4        101.35         77.19        11.57 o                         
  -6   6   4        103.68        107.25         7.58 o                         
  -5   6   4         90.03         94.18         4.95 o                         
  -4   6   4         10.76          8.91         1.80 o                         
  -3   6   4        138.85        142.16         4.60 o                         
  -2   6   4        306.63        310.37        10.98 o                         
  -1   6   4        165.33        171.70         8.19 o                         
   0   6   4          2.44          2.05         1.50 o                         
   1   6   4        165.30        162.14         4.97 o                         
   2   6   4        307.81        309.37        11.91 o                         
   3   6   4        138.88        141.39         5.56 o                         
   4   6   4         10.75         10.48         1.80 o                         
   5   6   4         89.88         87.15         5.52 o                         
   6   6   4        103.68        105.07         7.53 o                         
  -6   7   4         13.77         11.59         4.05 o                         
  -5   7   4         30.11         39.23         5.19 o                         
  -4   7   4         24.29         25.65         3.52 o                         
  -3   7   4        304.69        308.87         7.16 o                         
  -2   7   4        188.51        173.74         8.79 o                         
  -1   7   4         23.81         15.73         3.09 o                         
   0   7   4        122.95        124.39         5.91 o                         
   1   7   4         23.78         19.38         2.76 o                         
   2   7   4        188.67        178.81         5.99 o                         
   3   7   4        303.97        322.52         8.74 o                         
   4   7   4         24.54         22.73         2.62 o                         
   5   7   4         30.10         34.43         3.53 o                         
   6   7   4         13.91         13.88         3.95 o                         
  -6   8   4         21.96         21.35         4.91 o                         
  -5   8   4          5.46          5.99         2.33 o                         
  -4   8   4         10.55         12.18         2.52 o                         
  -3   8   4        102.80        105.86         5.05 o                         
  -2   8   4        306.02        299.34        10.34 o                         
  -1   8   4         47.04         50.46         4.07 o                         
   0   8   4         53.52         54.44         4.37 o                         
   1   8   4         46.77         42.04         4.45 o                         
   2   8   4        305.36        293.64        10.30 o                         
   3   8   4        102.37         97.70         6.25 o                         
   4   8   4         10.49         14.55         3.75 o                         
   5   8   4          5.45          0.18         1.75 o                         
   6   8   4         22.04         19.51         4.55 o                         
  -5   9   4         42.51         47.07         5.45 o                         
  -4   9   4         71.46         70.10         6.26 o                         
  -3   9   4         28.71         25.57         3.19 o                         
  -2   9   4         31.87         35.15         6.62 o                         
  -1   9   4         39.61         32.97         3.98 o                         
   0   9   4          4.48          5.76         2.36 o                         
   1   9   4         39.74         36.21         5.00 o                         
   2   9   4         31.92         33.29         4.66 o                         
   3   9   4         28.74         25.61         6.64 o                         
   4   9   4         71.41         65.89        11.69 o                         
   5   9   4         42.46         46.63         5.36 o                         
   6   9   4         14.16         16.78         6.21 o                         
  -5  10   4          6.98          9.02         5.60 o                         
  -4  10   4         36.25         42.24         5.06 o                         
  -3  10   4         15.47         16.92         3.28 o                         
  -2  10   4          8.16          9.59         6.58 o                         
  -1  10   4         47.02         43.62         4.66 o                         
   0  10   4          0.59          2.15         2.00 o                         
   1  10   4         47.33         45.96         4.77 o                         
   2  10   4          8.19          8.85         2.42 o                         
   3  10   4         15.55         16.12         3.68 o                         
   4  10   4         35.97         30.65         5.32 o                         
   5  10   4          6.94          3.59         3.38 o                         
  -4  11   4         49.10         58.10         6.41 o                         
  -3  11   4          0.79          4.12         2.98 o                         
  -2  11   4          4.24          0.97         2.29 o                         
  -1  11   4          6.08          4.95         4.53 o                         
   0  11   4         46.18         48.62         5.16 o                         
   1  11   4          6.06          7.52         2.18 o                         
   2  11   4          4.32          5.89         2.53 o                         
   3  11   4          0.81          5.06         3.13 o                         
   4  11   4         48.81         45.00         6.78 o                         
  -2  12   4          1.70          7.10         2.90 o                         
  -1  12   4         17.20         18.66         5.57 o                         
   0  12   4         16.80         19.83         4.42 o                         
   1  12   4         17.18         18.12         3.41 o                         
   2  12   4          1.71          9.20         3.47 o                         
   3  12   4          9.22          5.54         2.92 o                         
  -1  13   4         12.84         15.92         4.66 o                         
   0  13   4         10.92         17.78         6.12 o                         
   2  13   4         21.93         24.29         7.17 o                         
   1   0   5       1930.08       1980.77        34.54 o                         
   2   0   5         69.67         66.28         1.84 o                         
   3   0   5        114.74        107.58         2.30 o                         
   4   0   5        553.24        542.25         6.82 o                         
   5   0   5         78.59         79.93         4.58 o                         
   6   0   5         16.24         18.73         6.77 o                         
   7   0   5          0.01          2.03         3.30 o                         
  -7   1   5         75.26         75.38         7.93 o                         
  -6   1   5        172.16        185.48         9.35 o                         
  -5   1   5         14.96         13.99         1.71 o                         
  -4   1   5        131.51        140.95         5.00 o                         
  -3   1   5         50.85         50.31         2.01 o                         
  -2   1   5        790.48        795.99         7.60 o                         
  -1   1   5       1762.95       1835.50        27.86 o                         
   0   1   5        971.38       1056.37        10.59 o                         
   1   1   5       1763.73       1826.01        34.92 o                         
   2   1   5        788.59        785.29         8.56 o                         
   3   1   5         50.86         45.19         1.76 o                         
   4   1   5        131.62        136.12         3.92 o                         
   5   1   5         14.77         11.60         1.87 o                         
   6   1   5        172.32        171.50        11.10 o                         
   7   1   5         75.05         62.33        10.86 o                         
  -7   2   5         85.56         85.95         8.71 o                         
  -6   2   5         32.72         27.56         3.44 o                         
  -5   2   5        105.02        102.20         4.82 o                         
  -4   2   5        158.87        158.08         4.58 o                         
  -3   2   5        575.95        583.61         6.35 o                         
  -2   2   5         71.38         74.79         2.96 o                         
  -1   2   5       1854.35       1870.67        22.03 o                         
   0   2   5         19.81         22.58         1.25 o                         
   1   2   5       1851.45       1872.79        20.44 o                         
   2   2   5         71.47         70.08         3.19 o                         
   3   2   5        576.10        564.81         8.45 o                         
   4   2   5        158.88        150.86         4.69 o                         
   5   2   5        105.26         98.74         4.88 o                         
   6   2   5         32.55         27.01         4.77 o                         
   7   2   5         85.88         89.42         9.07 o                         
  -7   3   5         25.79         20.15         5.80 o                         
  -6   3   5        132.85        139.81         7.00 o                         
  -5   3   5         40.10         45.79         3.29 o                         
  -4   3   5         10.55          9.24         1.45 o                         
  -3   3   5        385.57        384.32         6.47 o                         
  -2   3   5        195.25        187.97         5.02 o                         
  -1   3   5        586.72        590.71        13.53 o                         
   0   3   5        176.85        175.63         3.66 o                         
   1   3   5        587.29        612.23        12.44 o                         
   2   3   5        195.48        185.13         6.58 o                         
   3   3   5        385.89        386.58         8.19 o                         
   4   3   5         10.62         12.55         1.52 o                         
   5   3   5         40.05         41.18         3.38 o                         
   6   3   5        132.76        142.28        16.49 o                         
   7   3   5         25.95         32.94         5.84 o                         
  -7   4   5         29.28         25.38         4.31 o                         
  -6   4   5         38.63         37.67         3.81 o                         
  -5   4   5        119.44        130.64         5.53 o                         
  -4   4   5        226.01        225.73         6.23 o                         
  -3   4   5        460.82        459.51         7.76 o                         
  -2   4   5        205.15        192.69         5.80 o                         
  -1   4   5         45.94         40.69         2.29 o                         
   0   4   5        397.91        382.07         7.91 o                         
   1   4   5         45.78         46.57         3.19 o                         
   2   4   5        204.94        189.26         6.79 o                         
   3   4   5        460.93        447.50         9.17 o                         
   4   4   5        226.42        215.99         6.08 o                         
   5   4   5        119.96        119.35         5.76 o                         
   6   4   5         38.79         38.06         5.94 o                         
   7   4   5         29.13         35.25         6.14 o                         
  -7   5   5         19.44         13.14         3.19 o                         
  -6   5   5          9.73          7.86         1.98 o                         
  -5   5   5         41.94         43.54         3.94 o                         
  -4   5   5         47.05         47.35         3.17 o                         
  -3   5   5        271.36        261.14         6.36 o                         
  -2   5   5        147.94        134.92         3.84 o                         
  -1   5   5       1652.09       1607.44        33.73 o                         
   0   5   5        259.32        241.75         7.37 o                         
   1   5   5       1652.14       1616.09        34.19 o                         
   2   5   5        148.86        148.83         5.16 o                         
   3   5   5        270.92        249.48         7.20 o                         
   4   5   5         46.93         44.76         3.41 o                         
   5   5   5         41.79         37.83         3.52 o                         
   6   5   5          9.75         10.17         3.91 o                         
   7   5   5         19.49         23.93         5.08 o                         
  -7   6   5          6.58         11.13         3.60 o                         
  -6   6   5          7.10          6.18         2.67 o                         
  -5   6   5         78.17         76.38         4.50 o                         
  -4   6   5         88.60         87.07         4.43 o                         
  -3   6   5        158.92        166.43         7.42 o                         
  -2   6   5         25.40         16.59         2.88 o                         
  -1   6   5         28.83         24.81         2.58 o                         
   0   6   5         48.86         43.09         3.35 o                         
   1   6   5         28.87         26.37         2.16 o                         
   2   6   5         25.30         24.05         2.32 o                         
   3   6   5        158.34        155.87         5.99 o                         
   4   6   5         88.34         88.99         4.84 o                         
   5   6   5         77.61         73.37         4.94 o                         
   6   6   5          7.24          5.87         3.05 o                         
   7   6   5          6.53         16.77         6.92 o                         
  -6   7   5          3.07          6.04         2.48 o                         
  -5   7   5         40.70         33.76         3.61 o                         
  -4   7   5         42.16         36.62         3.69 o                         
  -3   7   5          7.42          5.08         1.24 o                         
  -2   7   5         43.55         40.85         4.47 o                         
  -1   7   5         11.52          8.18         1.78 o                         
   0   7   5         36.92         35.96         3.38 o                         
   1   7   5         11.53         11.75         3.18 o                         
   2   7   5         43.93         51.37         4.38 o                         
   3   7   5          7.41          7.41         1.75 o                         
   4   7   5         42.40         39.61         3.46 o                         
   5   7   5         40.92         42.67         4.13 o                         
   6   7   5          3.12          2.39         2.06 o                         
  -6   8   5          5.23          0.77         2.99 o                         
  -5   8   5         37.11         40.88         4.42 o                         
  -4   8   5         22.12         23.04         3.25 o                         
  -3   8   5        217.30        206.08         6.38 o                         
  -2   8   5         42.47         45.64         5.48 o                         
  -1   8   5         19.99         15.91         6.70 o                         
   0   8   5          5.53          1.73         1.60 o                         
   1   8   5         20.24         14.97         2.74 o                         
   2   8   5         42.47         44.43         4.38 o                         
   3   8   5        217.02        212.71         9.28 o                         
   4   8   5         22.18         24.12         3.54 o                         
   5   8   5         37.03         35.39         4.57 o                         
   6   8   5          5.23          5.29         5.02 o                         
  -5   9   5         28.21         29.66         4.62 o                         
  -4   9   5         10.37         10.09         2.35 o                         
  -3   9   5          3.16          4.56         1.62 o                         
  -2   9   5         62.52         58.36         5.24 o                         
  -1   9   5        147.56        153.94        10.53 o                         
   0   9   5          6.31          6.99         3.58 o                         
   1   9   5        148.25        145.84         7.65 o                         
   2   9   5         62.27         62.99         8.77 o                         
   3   9   5          3.17          2.33         2.02 o                         
   4   9   5         10.21          8.55         3.50 o                         
   5   9   5         28.17         28.32         4.35 o                         
  -4  10   5          0.26         -3.04         3.04 o                         
  -3  10   5         11.61         14.81         2.80 o                         
  -2  10   5         14.24         11.96         4.66 o                         
  -1  10   5          6.98          7.36         3.93 o                         
   0  10   5          9.16          5.08         4.23 o                         
   1  10   5          7.02          5.52         3.54 o                         
   2  10   5         14.08         18.08         3.56 o                         
   3  10   5         11.66         19.58         4.88 o                         
   4  10   5          0.26          0.55         3.50 o                         
   5  10   5         10.06          9.32         3.54 o                         
  -3  11   5         11.93         17.79         5.45 o                         
  -2  11   5         41.23         42.37        13.33 o                         
  -1  11   5          1.59          2.17         2.36 o                         
   0  11   5        141.16        137.02         8.52 o                         
   1  11   5          1.56         -0.49         2.05 o                         
   2  11   5         40.93         37.17         4.79 o                         
   3  11   5         11.88         11.21         3.07 o                         
   4  11   5         21.52         29.78         5.51 o                         
  -2  12   5         30.05         41.37         9.29 o                         
  -1  12   5         11.20          7.85         3.51 o                         
   0  12   5          5.57         -0.88         2.62 o                         
   1  12   5         11.21          8.28         3.47 o                         
   2  12   5         29.88         28.27         4.41 o                         
   3  12   5         28.59         33.63         8.64 o                         
   0  13   5          1.93          2.61         3.48 o                         
   0   0   6        633.77        654.57        17.52 o                         
   1   0   6          8.75          5.71         1.54 o                         
   2   0   6        954.13        937.39        16.37 o                         
   3   0   6        714.12        715.91         9.12 o                         
   4   0   6         97.29        103.06         3.67 o                         
   5   0   6        346.58        352.93         9.73 o                         
   6   0   6         15.58         17.69         4.62 o                         
   7   0   6         45.74         45.25         6.77 o                         
  -7   1   6         14.39         13.30         3.63 o                         
  -6   1   6         73.66         73.71         6.22 o                         
  -5   1   6        100.78         99.67         5.19 o                         
  -4   1   6         66.63         58.52         3.22 o                         
  -3   1   6        154.52        157.33         3.37 o                         
  -2   1   6        609.97        631.64         7.31 o                         
  -1   1   6        210.42        225.59         5.91 o                         
   0   1   6        861.03        812.40        41.63 o                         
   1   1   6        211.40        212.97         5.86 o                         
   2   1   6        610.56        610.32        17.19 o                         
   3   1   6        154.63        146.39         3.13 o                         
   4   1   6         66.86         56.01         3.31 o                         
   5   1   6        101.36        100.16         5.28 o                         
   6   1   6         73.56         77.13         7.68 o                         
   7   1   6         14.51         12.02         4.35 o                         
  -7   2   6         16.46         22.22         4.65 o                         
  -6   2   6         25.06         28.26         3.45 o                         
  -5   2   6         91.69         90.43         4.06 o                         
  -4   2   6        239.06        248.70         6.59 o                         
  -3   2   6         61.26         63.88         3.33 o                         
  -2   2   6        105.33        104.48         3.78 o                         
  -1   2   6       1269.71       1312.54        14.04 o                         
   0   2   6        265.83        252.34         4.12 o                         
   1   2   6       1269.62       1256.08        18.25 o                         
   2   2   6        105.11        107.32         4.10 o                         
   3   2   6         61.21         56.96         2.81 o                         
   4   2   6        239.19        242.69         5.68 o                         
   5   2   6         91.66         88.88         5.82 o                         
   6   2   6         25.04         25.58         7.16 o                         
   7   2   6         16.59         20.98         5.25 o                         
  -7   3   6         10.33         17.93         4.52 o                         
  -6   3   6         37.58         33.62         4.32 o                         
  -5   3   6        331.63        331.27         7.58 o                         
  -4   3   6        196.94        185.16         5.79 o                         
  -3   3   6        286.03        294.73         5.94 o                         
  -2   3   6         91.60         92.85         3.76 o                         
  -1   3   6        246.46        235.97         6.87 o                         
   0   3   6        732.63        725.93        11.07 o                         
   1   3   6        246.77        244.04         6.13 o                         
   2   3   6         91.43         85.58         3.76 o                         
   3   3   6        287.06        268.49         7.19 o                         
   4   3   6        195.98        191.15         5.66 o                         
   5   3   6        331.34        318.45        11.01 o                         
   6   3   6         37.29         33.11         5.22 o                         
   7   3   6         10.29         21.57         4.84 o                         
  -7   4   6         10.85         16.76         3.59 o                         
  -6   4   6          5.51          6.41         3.61 o                         
  -5   4   6          4.01          5.62         1.73 o                         
  -4   4   6        150.40        144.33         5.27 o                         
  -3   4   6         85.40         93.99         3.71 o                         
  -2   4   6        419.40        409.85         8.27 o                         
  -1   4   6        366.30        355.43        13.31 o                         
   0   4   6        578.36        549.59         9.85 o                         
   1   4   6        366.05        353.17         8.68 o                         
   2   4   6        419.56        406.16         9.97 o                         
   3   4   6         85.57         89.07         4.39 o                         
   4   4   6        150.15        139.55         5.06 o                         
   5   4   6          3.99          4.27         1.67 o                         
   6   4   6          5.39          1.16         9.52 o                         
   7   4   6         10.97         15.32         4.55 o                         
  -7   5   6         26.55         28.93         5.49 o                         
  -6   5   6         10.69         12.90         2.67 o                         
  -5   5   6         44.97         47.72         3.61 o                         
  -4   5   6         17.07         15.40         2.11 o                         
  -3   5   6         51.29         53.47         3.38 o                         
  -2   5   6        287.36        261.78         7.99 o                         
  -1   5   6        149.21        143.01         4.79 o                         
   0   5   6         61.22         56.36         3.54 o                         
   1   5   6        149.99        154.30         6.21 o                         
   2   5   6        286.59        260.23         7.06 o                         
   3   5   6         51.42         45.44         4.29 o                         
   4   5   6         17.14         16.61         2.23 o                         
   5   5   6         45.01         40.24         3.70 o                         
   6   5   6         10.72          9.90         3.36 o                         
   7   5   6         26.67         18.18         6.22 o                         
  -7   6   6          3.32          3.16         3.10 o                         
  -6   6   6         11.99         10.42         2.55 o                         
  -5   6   6         67.29         72.98         4.52 o                         
  -4   6   6         19.13         21.59         2.35 o                         
  -3   6   6         15.14         14.30         2.08 o                         
  -2   6   6        112.53        115.82         5.81 o                         
  -1   6   6        349.19        333.31        16.52 o                         
   0   6   6        816.49        803.18        13.90 o                         
   1   6   6        348.35        347.03         7.58 o                         
   2   6   6        112.92        110.90         4.87 o                         
   3   6   6         15.03         13.16         2.05 o                         
   4   6   6         19.22         20.80         2.75 o                         
   5   6   6         67.64         71.02         5.00 o                         
   6   6   6         12.04         15.10         3.90 o                         
  -6   7   6          2.52          3.30         1.81 o                         
  -5   7   6          9.62          8.46         3.58 o                         
  -4   7   6        238.78        247.12         7.93 o                         
  -3   7   6          6.10          7.27         1.70 o                         
  -2   7   6        146.00        146.56         7.17 o                         
  -1   7   6        183.85        176.10         9.36 o                         
   0   7   6        108.03        100.24         5.44 o                         
   1   7   6        183.89        179.32         7.56 o                         
   2   7   6        145.59        139.38         7.09 o                         
   3   7   6          6.18          7.47         2.01 o                         
   4   7   6        238.81        248.33         8.54 o                         
   5   7   6          9.54         12.34         2.39 o                         
   6   7   6          2.53          4.50         3.06 o                         
  -6   8   6         52.07         41.41         6.37 o                         
  -5   8   6         31.23         24.81         3.39 o                         
  -4   8   6          5.56         10.27         2.40 o                         
  -3   8   6          5.87          2.52         1.41 o                         
  -2   8   6         95.59         87.72         7.04 o                         
  -1   8   6         63.18         62.36         6.21 o                         
   0   8   6        445.74        459.24        12.16 o                         
   1   8   6         63.10         62.50         4.93 o                         
   2   8   6         95.91         92.58         6.38 o                         
   3   8   6          5.93          7.83         2.54 o                         
   4   8   6          5.56          6.70         2.39 o                         
   5   8   6         31.07         35.46         4.68 o                         
  -5   9   6         39.69         44.78         7.17 o                         
  -4   9   6         26.02         25.77         3.50 o                         
  -3   9   6        121.49        125.49         5.34 o                         
  -2   9   6          8.90         13.16         3.37 o                         
  -1   9   6        132.05        126.55         9.03 o                         
   0   9   6          4.31          5.45         3.20 o                         
   1   9   6        132.02        131.43         7.32 o                         
   2   9   6          9.00         13.74         6.89 o                         
   3   9   6        121.33        124.63         7.75 o                         
   4   9   6         25.86         24.39         4.83 o                         
   5   9   6         39.62         39.30         5.97 o                         
  -4  10   6         18.03         14.17         3.45 o                         
  -3  10   6         61.61         69.77         5.35 o                         
  -2  10   6          3.03          3.35         2.26 o                         
  -1  10   6         34.46         32.10         5.29 o                         
   0  10   6        133.52        134.71        19.41 o                         
   1  10   6         34.34         40.45         4.38 o                         
   2  10   6          3.09          4.88         2.34 o                         
   3  10   6         61.86         59.51         5.83 o                         
   4  10   6         17.67         14.72         4.03 o                         
   5  10   6         31.90         23.72         5.22 o                         
  -3  11   6         60.68         66.76         6.52 o                         
  -2  11   6         47.05         51.86         6.78 o                         
  -1  11   6         24.73         22.06         4.04 o                         
   0  11   6         11.90          9.60         3.21 o                         
   1  11   6         24.60         26.65         6.85 o                         
   2  11   6         47.18         57.15         5.77 o                         
   3  11   6         60.68         64.99         7.17 o                         
   4  11   6         19.68         17.51         7.21 o                         
  -2  12   6          4.62          3.08         5.93 o                         
  -1  12   6         44.30         48.53         8.17 o                         
   0  12   6         17.78         19.78         3.49 o                         
   1  12   6         44.52         49.48         5.55 o                         
   2  12   6          4.66          7.54         3.29 o                         
   3  12   6         29.26         33.03         5.71 o                         
   1   0   7          5.29          6.16         1.36 o                         
   2   0   7       1769.63       1775.80        16.12 o                         
   3   0   7        406.28        390.93         6.23 o                         
   4   0   7        807.87        776.37        16.54 o                         
   5   0   7          9.75         11.30         2.11 o                         
   6   0   7        165.98        161.52         9.10 o                         
   7   0   7          3.17          2.79         2.60 o                         
  -7   1   7        122.74        130.33        25.48 o                         
  -6   1   7         52.14         48.81         5.20 o                         
  -5   1   7        207.31        214.99         7.95 o                         
  -4   1   7          3.56          4.59         1.39 o                         
  -3   1   7        190.42        193.91         4.00 o                         
  -2   1   7        666.55        680.09         8.15 o                         
  -1   1   7         82.31         84.22         3.86 o                         
   0   1   7       3778.28       3930.97        33.03 o                         
   1   1   7         82.11         87.21         3.71 o                         
   2   1   7        667.01        642.33         9.51 o                         
   3   1   7        189.73        185.53         4.45 o                         
   4   1   7          3.51          1.74         2.39 o                         
   5   1   7        207.30        213.24         7.92 o                         
   6   1   7         52.25         50.80         6.46 o                         
   7   1   7        123.00        143.35        11.42 o                         
  -7   2   7         24.89         26.42         5.38 o                         
  -6   2   7          0.57          1.17         2.16 o                         
  -5   2   7        143.17        135.48         5.82 o                         
  -4   2   7        240.20        228.00         7.10 o                         
  -3   2   7         81.29         78.38         2.90 o                         
  -2   2   7        269.69        272.80        10.04 o                         
  -1   2   7        353.47        355.27         7.86 o                         
   0   2   7        910.73        933.27        10.21 o                         
   1   2   7        354.34        342.28         7.71 o                         
   2   2   7        271.35        256.05         6.58 o                         
   3   2   7         80.90         76.25         3.29 o                         
   4   2   7        240.05        225.89         7.28 o                         
   5   2   7        143.43        128.84         7.20 o                         
   6   2   7          0.59         -2.83         2.83 o                         
   7   2   7         24.82         23.35         5.13 o                         
  -7   3   7         43.18         43.13         6.63 o                         
  -6   3   7         60.84         61.83         5.85 o                         
  -5   3   7         46.32         49.14         3.50 o                         
  -4   3   7        382.59        380.46         9.59 o                         
  -3   3   7        114.81        122.15         4.07 o                         
  -2   3   7        336.57        344.45         7.85 o                         
  -1   3   7        232.71        228.21         5.19 o                         
   0   3   7       1655.87       1651.39        16.21 o                         
   1   3   7        233.21        223.05         4.25 o                         
   2   3   7        336.15        330.91         7.67 o                         
   3   3   7        114.69        111.36         4.94 o                         
   4   3   7        382.42        383.00         8.15 o                         
   5   3   7         46.13         44.30         4.45 o                         
   6   3   7         61.34         68.06         7.68 o                         
   7   3   7         43.13         47.27         7.61 o                         
  -7   4   7         19.72         22.22         4.87 o                         
  -6   4   7          5.67          5.12         2.44 o                         
  -5   4   7         94.29         99.04         4.52 o                         
  -4   4   7         34.86         42.56         3.39 o                         
  -3   4   7         99.88         95.95         4.31 o                         
  -2   4   7        202.63        203.04         7.10 o                         
  -1   4   7        106.22         97.30         3.07 o                         
   0   4   7        876.33        839.75        10.47 o                         
   1   4   7        106.26        105.06         5.04 o                         
   2   4   7        203.30        188.73         7.10 o                         
   3   4   7         99.43         96.47         5.47 o                         
   4   4   7         34.81         38.70         2.83 o                         
   5   4   7         94.44        100.71         6.63 o                         
   6   4   7          5.71         10.36         8.65 o                         
   7   4   7         19.66         23.69         7.22 o                         
  -7   5   7         25.86         26.80         7.49 o                         
  -6   5   7         12.42         16.69         3.47 o                         
  -5   5   7         60.45         55.40         3.56 o                         
  -4   5   7        150.00        151.81         6.40 o                         
  -3   5   7        100.31         97.72         4.62 o                         
  -2   5   7         99.74         90.39         4.93 o                         
  -1   5   7        238.40        232.61         7.63 o                         
   0   5   7         21.97         26.38         3.28 o                         
   1   5   7        237.75        234.74         9.28 o                         
   2   5   7         99.68         90.41         5.87 o                         
   3   5   7        100.37         89.95         5.94 o                         
   4   5   7        150.03        150.71         6.42 o                         
   5   5   7         60.88         49.38         4.89 o                         
   6   5   7         12.50         12.05         3.54 o                         
  -6   6   7         74.06         81.80         5.98 o                         
  -5   6   7         64.72         66.30         4.44 o                         
  -4   6   7         43.38         41.98         3.33 o                         
  -3   6   7         34.85         36.20         3.09 o                         
  -2   6   7         91.12         87.51         5.22 o                         
  -1   6   7         21.83         22.74         2.91 o                         
   0   6   7         60.80         53.31         6.03 o                         
   1   6   7         21.92         27.63         3.22 o                         
   2   6   7         91.47         81.56         5.76 o                         
   3   6   7         34.71         37.58         3.30 o                         
   4   6   7         43.49         45.55         3.76 o                         
   5   6   7         64.79         71.56         5.96 o                         
   6   6   7         73.91         71.01         8.01 o                         
  -6   7   7         10.93         13.83         3.03 o                         
  -5   7   7         72.21         66.45         5.23 o                         
  -4   7   7         11.51         14.24         2.21 o                         
  -3   7   7         11.30         13.05         2.10 o                         
  -2   7   7         26.94         27.01         3.29 o                         
  -1   7   7          1.66          0.75         2.14 o                         
   0   7   7         83.82         77.45         4.87 o                         
   1   7   7          1.63         -0.58         1.61 o                         
   2   7   7         26.83         23.41         3.32 o                         
   3   7   7         11.35         12.89         2.18 o                         
   4   7   7         11.41         12.15         2.33 o                         
   5   7   7         71.61         67.85         7.48 o                         
   6   7   7         10.90         11.45         3.58 o                         
  -6   8   7         16.09         16.79         8.17 o                         
  -5   8   7         12.14          8.28         2.51 o                         
  -4   8   7         12.08          9.81         1.98 o                         
  -3   8   7          7.98          7.44         1.93 o                         
  -2   8   7         92.76         86.22         5.86 o                         
  -1   8   7        276.62        272.55        14.25 o                         
   0   8   7         14.64         13.47         3.61 o                         
   1   8   7        277.13        269.71        10.19 o                         
   2   8   7         92.91         93.78         9.84 o                         
   3   8   7          7.84          4.90         2.15 o                         
   4   8   7         12.07         12.93         2.94 o                         
   5   8   7         12.21         19.51         4.83 o                         
  -5   9   7         13.68         14.00         2.80 o                         
  -4   9   7          9.68         10.92         2.40 o                         
  -3   9   7         42.31         38.22         3.95 o                         
  -2   9   7         29.54         29.41         3.87 o                         
  -1   9   7        116.66        116.84         8.92 o                         
   0   9   7          6.39          8.46         3.59 o                         
   1   9   7        116.54        111.28         6.93 o                         
   2   9   7         29.57         29.29         4.33 o                         
   3   9   7         42.45         38.71         4.39 o                         
   4   9   7          9.70          4.53         8.42 o                         
   5   9   7         13.53         19.15        11.30 o                         
  -4  10   7         65.30         55.88         5.99 o                         
  -3  10   7         24.67         18.92         2.89 o                         
  -2  10   7         18.93         18.37         2.97 o                         
  -1  10   7         15.52         14.93         3.98 o                         
   0  10   7          1.51         -0.08         2.62 o                         
   1  10   7         15.51         17.81         4.29 o                         
   2  10   7         18.82         19.54         3.77 o                         
   3  10   7         24.60         30.30         5.54 o                         
   4  10   7         65.18         67.04         7.89 o                         
  -3  11   7         17.71         21.27         6.68 o                         
  -2  11   7         13.89         12.40         2.66 o                         
  -1  11   7        101.00        109.60        12.09 o                         
   0  11   7          5.59          4.55         3.51 o                         
   1  11   7        100.67         96.20         9.18 o                         
   2  11   7         13.97         22.35         4.92 o                         
   3  11   7         17.79         17.49         3.96 o                         
  -2  12   7         25.01         28.50         5.28 o                         
  -1  12   7          7.90          4.91         2.63 o                         
   0  12   7          0.48          0.90         2.34 o                         
   1  12   7          7.95          5.18         3.22 o                         
   2  12   7         25.03         38.63         8.84 o                         
   0   0   8        682.07        724.26        21.77 o                         
   1   0   8        253.90        287.47         7.83 o                         
   2   0   8        218.99        204.53         7.20 o                         
   3   0   8         62.58         59.86         2.87 o                         
   4   0   8          5.09          7.95         2.39 o                         
   5   0   8        111.22        101.26         5.75 o                         
   6   0   8         78.02         74.23         6.47 o                         
   7   0   8         19.81         31.32         8.51 o                         
  -7   1   8          5.12          7.09         4.91 o                         
  -6   1   8         27.52         32.32         4.66 o                         
  -5   1   8        151.83        156.86         8.88 o                         
  -4   1   8         22.48         24.84         3.40 o                         
  -3   1   8          1.54          0.56         0.72 o                         
  -2   1   8        154.82        159.76         5.14 o                         
  -1   1   8        408.02        411.63        12.74 o                         
   0   1   8         56.66         57.39         4.58 o                         
   1   1   8        407.21        417.10         7.96 o                         
   2   1   8        154.77        152.11         3.66 o                         
   3   1   8          1.60          0.93         1.14 o                         
   4   1   8         22.50         23.13         3.30 o                         
   5   1   8        151.77        150.71         6.98 o                         
   6   1   8         27.56         31.21         7.29 o                         
   7   1   8          5.17          5.50         3.86 o                         
  -7   2   8         24.79         27.13         5.44 o                         
  -6   2   8          9.56         13.42         3.75 o                         
  -5   2   8        138.58        139.02        10.37 o                         
  -4   2   8          5.69          6.43         1.54 o                         
  -3   2   8        156.80        148.61         4.12 o                         
  -2   2   8        434.63        437.49         7.78 o                         
  -1   2   8        190.09        184.50         6.04 o                         
   0   2   8        157.67        157.59         3.76 o                         
   1   2   8        190.21        193.17         5.50 o                         
   2   2   8        434.71        423.33        10.28 o                         
   3   2   8        156.93        144.86         4.81 o                         
   4   2   8          5.70          5.88         1.55 o                         
   5   2   8        138.16        134.79         6.58 o                         
   6   2   8          9.54         14.93         5.21 o                         
   7   2   8         24.70         15.94         4.45 o                         
  -7   3   8         71.76         71.41         8.69 o                         
  -6   3   8          0.57          1.10         2.16 o                         
  -5   3   8         17.95         20.37         3.30 o                         
  -4   3   8         13.95         17.92         2.51 o                         
  -3   3   8        501.62        502.60         8.79 o                         
  -2   3   8        176.28        173.85         5.61 o                         
  -1   3   8         22.70         21.13         1.66 o                         
   0   3   8        495.68        506.52        10.56 o                         
   1   3   8         22.43         22.22         1.40 o                         
   2   3   8        175.95        162.97         5.65 o                         
   3   3   8        501.36        482.16        10.46 o                         
   4   3   8         14.22         17.78         2.27 o                         
   5   3   8         18.11         14.88         2.78 o                         
   6   3   8          0.57         -2.78         2.84 o                         
  -7   4   8         49.19         44.73         9.69 o                         
  -6   4   8         32.36         41.80         5.15 o                         
  -5   4   8         58.35         61.85         4.49 o                         
  -4   4   8        174.78        180.70         7.13 o                         
  -3   4   8        509.84        523.87        10.29 o                         
  -2   4   8        390.74        398.18         8.87 o                         
  -1   4   8        206.97        198.79         6.98 o                         
   0   4   8          0.75          2.82         0.72 o                         
   1   4   8        206.66        188.04         4.43 o                         
   2   4   8        389.95        386.11         8.78 o                         
   3   4   8        509.78        517.79        12.92 o                         
   4   4   8        175.13        179.29         7.20 o                         
   5   4   8         58.50         47.82         4.78 o                         
   6   4   8         32.13         28.21         6.69 o                         
  -6   5   8         12.15         18.64         3.85 o                         
  -5   5   8         89.96         93.86         5.08 o                         
  -4   5   8         20.90         15.10         2.92 o                         
  -3   5   8         56.92         52.65         3.65 o                         
  -2   5   8        223.17        226.21         7.95 o                         
  -1   5   8         72.87         70.79         4.48 o                         
   0   5   8       1099.13       1059.90        13.02 o                         
   1   5   8         72.69         72.81         4.55 o                         
   2   5   8        223.53        205.64         8.12 o                         
   3   5   8         56.87         55.18         4.84 o                         
   4   5   8         21.16         21.09         2.66 o                         
   5   5   8         89.86         93.51         6.81 o                         
   6   5   8         12.21         11.63         5.13 o                         
  -6   6   8         93.02         96.88         7.66 o                         
  -5   6   8        142.51        137.66         6.35 o                         
  -4   6   8         29.26         25.16         2.96 o                         
  -3   6   8        139.97        140.21         6.02 o                         
  -2   6   8        265.27        263.97         9.13 o                         
  -1   6   8        141.53        137.70         6.48 o                         
   0   6   8         15.09         11.43         2.14 o                         
   1   6   8        141.71        128.82         6.88 o                         
   2   6   8        266.17        257.56         9.46 o                         
   3   6   8        140.08        147.04         6.34 o                         
   4   6   8         29.32         32.02         7.20 o                         
   5   6   8        142.42        139.41         8.33 o                         
   6   6   8         92.46         92.38         9.21 o                         
  -6   7   8         47.08         46.10         9.36 o                         
  -5   7   8         51.61         61.10         5.11 o                         
  -4   7   8         26.81         26.24         2.85 o                         
  -3   7   8         90.14         93.03         9.36 o                         
  -2   7   8         55.72         55.26         4.63 o                         
  -1   7   8        282.12        277.74         9.75 o                         
   0   7   8        348.14        337.07        13.62 o                         
   1   7   8        281.43        281.58         9.82 o                         
   2   7   8         55.59         55.15         4.82 o                         
   3   7   8         89.48         89.60         6.19 o                         
   4   7   8         26.89         29.58         3.26 o                         
   5   7   8         51.99         57.82         5.63 o                         
   6   7   8         47.19         38.32         8.62 o                         
  -5   8   8          9.25         10.42         2.53 o                         
  -4   8   8         14.16         17.87         2.59 o                         
  -3   8   8         36.41         36.50         4.38 o                         
  -2   8   8         41.57         46.89         4.56 o                         
  -1   8   8         22.55         19.86         2.97 o                         
   0   8   8        106.91        112.39         8.66 o                         
   1   8   8         22.55         21.70         3.18 o                         
   2   8   8         41.50         45.28         4.64 o                         
   3   8   8         36.20         36.74         5.10 o                         
   4   8   8         14.30         14.85         3.14 o                         
   5   8   8          9.34         13.74         4.21 o                         
  -5   9   8          6.65          4.05         2.62 o                         
  -4   9   8        175.20        172.78         7.59 o                         
  -3   9   8         50.93         47.33         5.12 o                         
  -2   9   8          7.46         12.23         2.91 o                         
  -1   9   8         15.66         24.11        10.78 o                         
   0   9   8          0.15          1.96         2.68 o                         
   1   9   8         15.77         16.52         4.81 o                         
   2   9   8          7.36          6.57         2.62 o                         
   3   9   8         50.95         46.23         5.03 o                         
   4   9   8        175.26        184.84        13.12 o                         
   5   9   8          6.65         10.90         5.23 o                         
  -4  10   8         28.27         22.82         4.00 o                         
  -3  10   8         35.16         31.44         3.79 o                         
  -2  10   8         69.82         67.82         5.96 o                         
  -1  10   8         60.67         74.83        17.41 o                         
   0  10   8          0.60         -0.18         3.00 o                         
   1  10   8         60.83         62.10         7.22 o                         
   2  10   8         69.87         77.82         8.21 o                         
   3  10   8         35.42         30.46         4.55 o                         
   4  10   8         28.45         27.54         5.53 o                         
  -3  11   8         40.83         34.97         5.19 o                         
  -2  11   8         15.19         16.17         3.05 o                         
  -1  11   8         20.96         25.48         5.01 o                         
   0  11   8        120.83        129.22        10.56 o                         
   1  11   8         21.07         17.33         4.48 o                         
   2  11   8         15.21         16.83         5.18 o                         
   3  11   8         40.74         45.17         9.04 o                         
  -2  12   8         10.04          9.86         3.50 o                         
  -1  12   8          0.46          2.77         3.61 o                         
   0  12   8          0.89          0.49         3.93 o                         
   1   0   9        477.80        494.94        10.92 o                         
   2   0   9         42.64         41.33         2.95 o                         
   3   0   9         21.59         20.97         1.95 o                         
   4   0   9          6.51          4.77         2.17 o                         
   5   0   9         43.70         43.64         5.92 o                         
   6   0   9          0.56          1.67         2.39 o                         
  -6   1   9        136.44        147.80        12.58 o                         
  -5   1   9         65.61         67.09         5.62 o                         
  -4   1   9          9.27          6.22         3.22 o                         
  -3   1   9        391.55        384.36         7.65 o                         
  -2   1   9        334.71        333.28         7.88 o                         
  -1   1   9        550.36        550.64        14.24 o                         
   0   1   9        594.87        603.29        14.94 o                         
   1   1   9        549.22        544.52         9.65 o                         
   2   1   9        333.83        326.43         7.86 o                         
   3   1   9        391.79        383.60         8.87 o                         
   4   1   9          9.24         10.49         4.72 o                         
   5   1   9         65.80         64.34         4.76 o                         
   6   1   9        136.93        132.88         8.66 o                         
  -6   2   9         73.49         68.12         7.65 o                         
  -5   2   9         39.78         36.24         5.07 o                         
  -4   2   9        117.50        119.15        11.30 o                         
  -3   2   9        213.27        203.90         5.84 o                         
  -2   2   9        625.63        626.55         9.76 o                         
  -1   2   9         38.32         38.19         2.71 o                         
   0   2   9          1.08          0.10         1.36 o                         
   1   2   9         38.02         34.66         2.93 o                         
   2   2   9        626.09        626.82        12.99 o                         
   3   2   9        213.56        203.65         5.95 o                         
   4   2   9        117.60        120.35         5.80 o                         
   5   2   9         39.57         34.63         3.57 o                         
   6   2   9         73.07         76.91         8.03 o                         
  -6   3   9         21.34         23.41         6.66 o                         
  -5   3   9         60.34         62.06         5.50 o                         
  -4   3   9        130.85        128.41         7.33 o                         
  -3   3   9        396.20        393.80         9.72 o                         
  -2   3   9        231.90        237.37         6.88 o                         
  -1   3   9        141.71        137.84         4.27 o                         
   0   3   9        512.71        484.66         6.96 o                         
   1   3   9        141.52        140.07         5.01 o                         
   2   3   9        231.67        229.64         6.99 o                         
   3   3   9        396.63        398.29         9.85 o                         
   4   3   9        131.09        127.34         6.03 o                         
   5   3   9         60.21         60.28         5.49 o                         
   6   3   9         21.16         27.17         7.97 o                         
  -6   4   9          9.40         13.85         3.47 o                         
  -5   4   9         76.08         76.27         9.86 o                         
  -4   4   9        130.67        132.77         6.29 o                         
  -3   4   9         51.62         52.00         4.38 o                         
  -2   4   9        372.29        373.60         8.98 o                         
  -1   4   9         58.31         59.27         4.05 o                         
   0   4   9        195.40        190.32         6.04 o                         
   1   4   9         58.31         58.30         3.36 o                         
   2   4   9        372.39        364.67         8.91 o                         
   3   4   9         51.91         53.97         4.61 o                         
   4   4   9        130.65        126.53         7.69 o                         
   5   4   9         75.92         71.23         8.02 o                         
   6   4   9          9.63         23.39         5.13 o                         
  -6   5   9          0.60         -0.57         2.96 o                         
  -5   5   9         69.65         65.63         5.02 o                         
  -4   5   9         54.53         52.31         4.95 o                         
  -3   5   9         52.42         50.83         4.50 o                         
  -2   5   9        177.98        176.51         7.33 o                         
  -1   5   9        248.71        244.12         8.36 o                         
   0   5   9          0.05          2.95         1.51 o                         
   1   5   9        248.86        242.11         8.46 o                         
   2   5   9        177.32        176.27         7.76 o                         
   3   5   9         52.19         57.33         4.86 o                         
   4   5   9         54.62         56.57         4.32 o                         
   5   5   9         69.40         72.26         6.14 o                         
   6   5   9          0.58          2.97         3.35 o                         
  -6   6   9         22.33         33.04         5.96 o                         
  -5   6   9         50.35         51.07         4.21 o                         
  -4   6   9        125.80        122.78         7.63 o                         
  -3   6   9         90.99         85.45         6.02 o                         
  -2   6   9        420.12        414.26        11.75 o                         
  -1   6   9         83.94         85.32         5.34 o                         
   0   6   9         22.09         20.07         2.69 o                         
   1   6   9         83.98         89.20         5.54 o                         
   2   6   9        420.42        402.60        13.24 o                         
   3   6   9         91.32         86.23         5.07 o                         
   4   6   9        125.54        136.64         6.68 o                         
   5   6   9         50.08         49.59         5.25 o                         
   6   6   9         22.41         35.59         8.22 o                         
  -5   7   9         13.60         11.63         2.64 o                         
  -4   7   9         39.44         39.82         4.67 o                         
  -3   7   9         65.65         78.86         7.89 o                         
  -2   7   9        212.09        219.91        17.39 o                         
  -1   7   9        163.79        146.25         7.24 o                         
   0   7   9          0.47          1.26         2.57 o                         
   1   7   9        163.65        156.24         9.87 o                         
   2   7   9        212.39        219.65         9.44 o                         
   3   7   9         65.82         73.39         5.90 o                         
   4   7   9         39.44         40.40         4.64 o                         
   5   7   9         13.72         16.47         4.08 o                         
  -5   8   9          2.19          1.05         1.86 o                         
  -4   8   9         37.42         35.30         4.06 o                         
  -3   8   9        135.39        126.52         7.87 o                         
  -2   8   9         80.13         73.02         5.70 o                         
  -1   8   9        194.41        192.84         9.83 o                         
   0   8   9          7.05          9.46         3.25 o                         
   1   8   9        193.80        213.15        11.99 o                         
   2   8   9         79.92         77.68         5.97 o                         
   3   8   9        135.77        132.09         8.00 o                         
   4   8   9         37.58         45.93         5.18 o                         
   5   8   9          2.16          1.27         4.34 o                         
  -4   9   9         29.90         28.03         4.53 o                         
  -3   9   9          7.07          4.21         3.20 o                         
  -2   9   9         31.45         31.86         4.02 o                         
  -1   9   9         44.25         46.33         4.74 o                         
   0   9   9          0.13          2.18         5.60 o                         
   1   9   9         44.06         38.86         5.89 o                         
   2   9   9         31.40         39.40         6.00 o                         
   3   9   9          6.98          5.87         3.69 o                         
   4   9   9         29.98         26.79         4.18 o                         
  -4  10   9          1.29         -1.01         2.83 o                         
  -3  10   9          2.52          4.25         2.88 o                         
  -2  10   9         54.82         44.66         4.85 o                         
  -1  10   9          3.28          7.40         3.72 o                         
   0  10   9         23.39         27.37         4.93 o                         
   1  10   9          3.29          3.09         2.91 o                         
   2  10   9         54.97         58.67         8.64 o                         
   3  10   9          2.53         10.52         3.95 o                         
   4  10   9          1.26          6.16         4.94 o                         
  -3  11   9         24.98         20.35         4.64 o                         
  -2  11   9         38.93         44.39         8.18 o                         
  -1  11   9         21.59         24.27         5.15 o                         
   0  11   9          2.86          3.04         3.17 o                         
   1  11   9         21.51         43.30        19.83 o                         
   2  11   9         38.74         50.24         7.22 o                         
   0   0  10          3.46          0.85         2.78 o                         
   1   0  10          9.88          7.98         2.04 o                         
   2   0  10          4.19          4.94         1.78 o                         
   3   0  10        111.24        106.61         4.34 o                         
   4   0  10        368.62        376.07        12.42 o                         
   5   0  10          4.96          1.98         2.13 o                         
   6   0  10          3.84          5.16         2.32 o                         
  -6   1  10         39.49         36.14         5.94 o                         
  -5   1  10         26.59         25.43         3.73 o                         
  -4   1  10         31.06         33.19         3.88 o                         
  -3   1  10        442.55        453.09        13.83 o                         
  -2   1  10        385.47        378.90         8.88 o                         
  -1   1  10        117.46        120.21         5.89 o                         
   0   1  10        128.31        105.12         9.37 o                         
   1   1  10        117.49        123.84         5.83 o                         
   2   1  10        385.76        385.18         9.07 o                         
   3   1  10        442.38        435.96        10.00 o                         
   4   1  10         30.95         23.38         3.47 o                         
   5   1  10         26.89         25.18         3.87 o                         
   6   1  10         39.76         43.24         5.22 o                         
  -6   2  10         58.68         67.28         7.97 o                         
  -5   2  10          2.00          3.62         3.69 o                         
  -4   2  10        142.36        141.08         9.55 o                         
  -3   2  10        120.30        117.91         8.04 o                         
  -2   2  10        427.52        424.64         9.57 o                         
  -1   2  10         61.81         62.23         4.48 o                         
   0   2  10        424.14        427.19         8.98 o                         
   1   2  10         61.72         61.94         3.22 o                         
   2   2  10        427.09        414.93         9.42 o                         
   3   2  10        120.20        110.43         5.60 o                         
   4   2  10        142.23        139.00         6.47 o                         
   5   2  10          2.04          1.17         1.47 o                         
   6   2  10         58.87         67.83         8.07 o                         
  -6   3  10         41.60         50.38         7.07 o                         
  -5   3  10         29.14         35.16         5.73 o                         
  -4   3  10         54.18         48.96         4.82 o                         
  -3   3  10          5.31          2.87         1.49 o                         
  -2   3  10        523.17        532.67         9.73 o                         
  -1   3  10        168.75        168.20         6.54 o                         
   0   3  10         23.79         25.34         2.62 o                         
   1   3  10        169.18        159.69         5.59 o                         
   2   3  10        523.10        494.82        10.57 o                         
   3   3  10          5.32          4.30         2.45 o                         
   4   3  10         54.34         51.98         4.11 o                         
   5   3  10         29.12         29.71         3.99 o                         
   6   3  10         41.21         37.78         7.96 o                         
  -6   4  10         78.02         77.06        11.27 o                         
  -5   4  10          9.02          8.60         3.38 o                         
  -4   4  10          5.19          6.23         2.65 o                         
  -3   4  10         60.09         59.13         4.24 o                         
  -2   4  10        144.75        140.03         5.79 o                         
  -1   4  10         57.08         52.66         3.98 o                         
   0   4  10       1522.92       1530.55        27.04 o                         
   1   4  10         57.01         54.47         3.36 o                         
   2   4  10        144.98        142.95         5.92 o                         
   3   4  10         59.72         62.28         4.43 o                         
   4   4  10          5.19          5.37         2.10 o                         
   5   4  10          9.13          6.29         2.43 o                         
   6   4  10         78.10         80.17        13.99 o                         
  -6   5  10          7.37          7.54         3.33 o                         
  -5   5  10          3.83          5.26         2.08 o                         
  -4   5  10         74.49         71.87         5.04 o                         
  -3   5  10         80.44         78.47         5.68 o                         
  -2   5  10        145.18        154.97         6.37 o                         
  -1   5  10         33.73         31.65         3.27 o                         
   0   5  10         60.81         55.14         5.77 o                         
   1   5  10         33.87         36.71         4.29 o                         
   2   5  10        144.91        139.49         7.24 o                         
   3   5  10         80.67         88.10         6.12 o                         
   4   5  10         74.23         74.94         5.13 o                         
   5   5  10          3.80          5.45         2.35 o                         
   6   5  10          7.45         10.83         3.76 o                         
  -6   6  10          4.92          8.59         4.69 o                         
  -5   6  10         29.56         29.78         5.21 o                         
  -4   6  10         54.35         54.75         5.35 o                         
  -3   6  10         62.54         69.30         8.59 o                         
  -2   6  10        149.84        141.56         7.18 o                         
  -1   6  10        149.48        146.42         7.03 o                         
   0   6  10        200.51        180.34        10.31 o                         
   1   6  10        150.08        137.58        14.52 o                         
   2   6  10        149.81        152.20         7.80 o                         
   3   6  10         62.49         68.62         4.70 o                         
   4   6  10         54.36         58.57         4.70 o                         
   5   6  10         29.44         30.62         6.26 o                         
   6   6  10          4.96         -1.07         3.07 o                         
  -5   7  10          1.38          1.96         1.76 o                         
  -4   7  10         75.23         77.83         6.45 o                         
  -3   7  10        295.39        298.14        11.76 o                         
  -2   7  10         53.04         55.60         4.89 o                         
  -1   7  10         55.16         56.72         4.68 o                         
   0   7  10        122.56        116.81         8.74 o                         
   1   7  10         55.31         44.93         7.13 o                         
   2   7  10         52.53         58.75         5.54 o                         
   3   7  10        295.64        316.64        12.14 o                         
   4   7  10         75.44         68.45         6.77 o                         
   5   7  10          1.32          0.65         2.49 o                         
  -5   8  10         12.05          8.48         4.67 o                         
  -4   8  10          9.07         11.51         2.68 o                         
  -3   8  10         36.33         36.40         4.60 o                         
  -2   8  10          5.75          3.36         1.81 o                         
  -1   8  10         78.34         78.88         7.47 o                         
   0   8  10          5.63          5.63         2.75 o                         
   1   8  10         78.57         75.70         7.58 o                         
   2   8  10          5.71          9.54         3.24 o                         
   3   8  10         36.43         42.53         4.77 o                         
   4   8  10          9.18          6.44         6.09 o                         
   5   8  10         11.98         19.52         6.73 o                         
  -4   9  10         19.21         22.10         4.51 o                         
  -3   9  10        120.66        132.90         8.58 o                         
  -2   9  10        109.43        111.89         9.54 o                         
  -1   9  10        189.76        194.38        12.17 o                         
   0   9  10          0.60          1.15         2.30 o                         
   1   9  10        189.83        197.23        12.57 o                         
   2   9  10        109.84        114.06         9.89 o                         
   3   9  10        120.36        124.54        15.30 o                         
   4   9  10         19.15         20.55         3.80 o                         
  -3  10  10         39.36         34.94         4.73 o                         
  -2  10  10         44.83         42.84         6.11 o                         
  -1  10  10         45.52         47.53         8.07 o                         
   0  10  10          5.32          9.62         3.74 o                         
   1  10  10         45.85         55.38        12.96 o                         
   2  10  10         44.92         47.50        13.08 o                         
   3  10  10         39.15         44.66         9.28 o                         
  -2  11  10         26.87         29.51         5.42 o                         
  -1  11  10         39.76         36.53         8.36 o                         
   0  11  10         42.43         40.57         6.47 o                         
   1   0  11        232.27        226.92         8.35 o                         
   2   0  11         41.54         40.69         3.77 o                         
   3   0  11        113.86        108.10         5.36 o                         
   4   0  11          6.09          8.66         2.69 o                         
   5   0  11          8.17         12.39         3.02 o                         
   6   0  11          0.86          9.36         3.77 o                         
  -6   1  11         16.04         18.07         4.88 o                         
  -5   1  11        104.23        102.05         8.77 o                         
  -4   1  11          5.39          5.03         2.77 o                         
  -3   1  11          8.51          8.27         3.00 o                         
  -2   1  11        388.30        390.20         9.51 o                         
  -1   1  11        814.64        791.24        15.64 o                         
   0   1  11         33.94         36.47         4.18 o                         
   1   1  11        815.53        820.40        15.58 o                         
   2   1  11        388.18        388.61         9.51 o                         
   3   1  11          8.56          5.09         2.03 o                         
   4   1  11          5.38          2.93         2.04 o                         
   5   1  11        104.30        108.57         7.42 o                         
   6   1  11         16.14         24.87         4.49 o                         
  -6   2  11          7.71         11.71         5.85 o                         
  -5   2  11        100.24        109.82        14.41 o                         
  -4   2  11         41.13         35.64         5.20 o                         
  -3   2  11         96.71         99.80         6.09 o                         
  -2   2  11         44.94         45.81         3.53 o                         
  -1   2  11        179.35        165.75         7.35 o                         
   0   2  11          4.86          4.23         1.44 o                         
   1   2  11        179.64        168.34         5.44 o                         
   2   2  11         44.94         41.00         2.97 o                         
   3   2  11         96.02        100.09         5.36 o                         
   4   2  11         40.97         37.64         3.65 o                         
   5   2  11         99.77        110.43         7.57 o                         
   6   2  11          7.72          5.04         3.23 o                         
  -6   3  11        109.99        122.61        16.11 o                         
  -5   3  11          3.45         -0.09         2.40 o                         
  -4   3  11         48.37         50.44         6.36 o                         
  -3   3  11         31.98         28.12         3.25 o                         
  -2   3  11         34.25         35.38         2.79 o                         
  -1   3  11         30.91         32.70         5.09 o                         
   0   3  11        109.38        110.69         7.64 o                         
   1   3  11         31.05         31.44         2.80 o                         
   2   3  11         34.24         34.33         2.73 o                         
   3   3  11         32.06         29.09         2.69 o                         
   4   3  11         48.34         54.13         4.39 o                         
   5   3  11          3.46          4.37         1.98 o                         
   6   3  11        110.20        109.80        10.35 o                         
  -6   4  11         19.95         15.10         5.31 o                         
  -5   4  11         18.43         25.65         4.13 o                         
  -4   4  11        191.82        195.47         9.75 o                         
  -3   4  11        113.41        112.77         6.31 o                         
  -2   4  11        291.02        278.40         8.41 o                         
  -1   4  11         18.70         16.42         2.42 o                         
   0   4  11         79.11         83.18         6.90 o                         
   1   4  11         18.76         21.85         2.98 o                         
   2   4  11        291.20        286.63         8.54 o                         
   3   4  11        113.21        114.82         5.90 o                         
   4   4  11        192.31        202.33         9.60 o                         
   5   4  11         18.40         23.64         3.89 o                         
   6   4  11         19.90         36.67         9.09 o                         
  -5   5  11          9.32         10.33         3.91 o                         
  -4   5  11         98.94         95.96         7.05 o                         
  -3   5  11         97.37         98.21         6.49 o                         
  -2   5  11        492.04        501.59        11.67 o                         
  -1   5  11        241.40        219.19        11.01 o                         
   0   5  11          0.70          3.01         3.68 o                         
   1   5  11        241.61        236.30        12.07 o                         
   2   5  11        492.81        492.26        13.83 o                         
   3   5  11         97.04        104.80         6.91 o                         
   4   5  11         98.72        105.22         6.13 o                         
   5   5  11          9.29          7.80         3.45 o                         
  -5   6  11         17.71         24.43         3.58 o                         
  -4   6  11         33.05         36.25         4.68 o                         
  -3   6  11         32.09         31.30         3.97 o                         
  -2   6  11         94.88         95.63         5.41 o                         
  -1   6  11        239.59        231.46        11.76 o                         
   0   6  11         89.77         82.18         7.39 o                         
   1   6  11        239.70        240.05        21.17 o                         
   2   6  11         94.73         90.99         6.29 o                         
   3   6  11         31.93         29.12         3.92 o                         
   4   6  11         33.03         41.18         4.00 o                         
   5   6  11         17.70         15.40         3.22 o                         
  -5   7  11         21.42         13.02         3.16 o                         
  -4   7  11          6.17          6.38         2.24 o                         
  -3   7  11          3.56          4.95         2.33 o                         
  -2   7  11         27.07         29.42         4.64 o                         
  -1   7  11         20.29         12.49         3.38 o                         
   0   7  11         63.43         62.97         7.39 o                         
   1   7  11         20.45         18.96         9.09 o                         
   2   7  11         26.79         24.75         4.56 o                         
   3   7  11          3.53          3.07         2.08 o                         
   4   7  11          6.15          9.48         3.38 o                         
   5   7  11         21.51         23.48         4.93 o                         
  -4   8  11          8.03          8.83         5.06 o                         
  -3   8  11        117.03        122.98         8.06 o                         
  -2   8  11         26.55         26.97         4.98 o                         
  -1   8  11         47.30         39.05         5.49 o                         
   0   8  11        195.28        207.04        12.47 o                         
   1   8  11         47.07         41.12         6.56 o                         
   2   8  11         26.63         31.77         8.69 o                         
   3   8  11        116.95        135.62        10.75 o                         
   4   8  11          8.11         12.60         5.57 o                         
  -4   9  11          8.95         13.16         3.91 o                         
  -3   9  11         29.21         24.44         3.98 o                         
  -2   9  11         49.31         47.76         6.80 o                         
  -1   9  11        102.39        100.30        10.39 o                         
   0   9  11          0.40          4.24         4.93 o                         
   1   9  11        102.46        108.30        10.90 o                         
   2   9  11         49.61         47.56         6.78 o                         
   3   9  11         29.22         36.80         6.31 o                         
   4   9  11          8.86         14.96         5.77 o                         
  -3  10  11          1.92          9.42         5.34 o                         
  -2  10  11         12.04         10.23         2.85 o                         
  -1  10  11         29.88         31.43         5.73 o                         
   0  10  11          8.91          8.68         3.36 o                         
   1  10  11         29.89         35.58         6.05 o                         
   2  10  11         11.99         18.77         4.63 o                         
   0   0  12         46.52         47.06         7.56 o                         
   1   0  12         37.26         44.53         4.10 o                         
   2   0  12         29.05         28.90         3.38 o                         
   3   0  12        205.69        202.86         8.72 o                         
   4   0  12        179.86        177.26        11.39 o                         
   5   0  12          7.11          7.35         2.52 o                         
   6   0  12          1.24          0.13         1.98 o                         
  -6   1  12         39.43         36.21         9.13 o                         
  -5   1  12         40.92         33.20         5.51 o                         
  -4   1  12         57.66         54.22         6.37 o                         
  -3   1  12        222.40        228.07         9.37 o                         
  -2   1  12          6.96          7.23         1.81 o                         
  -1   1  12        178.39        156.70         9.44 o                         
   0   1  12         16.08         13.77         2.39 o                         
   1   1  12        178.26        170.18         7.54 o                         
   2   1  12          7.05          4.02         1.78 o                         
   3   1  12        222.46        221.53         9.59 o                         
   4   1  12         57.99         66.90         6.99 o                         
   5   1  12         40.85         39.19         4.03 o                         
   6   1  12         39.55         47.52         5.73 o                         
  -5   2  12         20.72         20.58         4.36 o                         
  -4   2  12         49.46         50.64         6.37 o                         
  -3   2  12        219.19        241.07         9.83 o                         
  -2   2  12         40.90         39.91         3.52 o                         
  -1   2  12        539.31        553.84        13.96 o                         
   0   2  12          0.00          0.73         1.25 o                         
   1   2  12        539.21        535.42        11.54 o                         
   2   2  12         40.76         37.76         2.98 o                         
   3   2  12        219.46        227.87         8.36 o                         
   4   2  12         49.42         47.68         4.21 o                         
   5   2  12         20.98         25.29         4.22 o                         
  -5   3  12          2.57          8.62         3.84 o                         
  -4   3  12         27.92         31.97         5.42 o                         
  -3   3  12          7.55          8.37         2.36 o                         
  -2   3  12        117.83        118.40         5.86 o                         
  -1   3  12        215.58        213.20         8.90 o                         
   0   3  12        382.70        346.05        11.36 o                         
   1   3  12        215.00        211.80         6.34 o                         
   2   3  12        117.94        119.30         5.10 o                         
   3   3  12          7.46         11.03         2.21 o                         
   4   3  12         27.85         27.93         4.36 o                         
   5   3  12          2.56          7.81         2.77 o                         
  -5   4  12         50.74         57.64         7.23 o                         
  -4   4  12         27.42         21.31         3.62 o                         
  -3   4  12         46.28         50.07         5.24 o                         
  -2   4  12         21.86         23.25         2.55 o                         
  -1   4  12        100.01         81.99         6.93 o                         
   0   4  12         46.38         46.48         5.54 o                         
   1   4  12         99.46         94.32         7.87 o                         
   2   4  12         21.87         22.05         3.26 o                         
   3   4  12         46.19         52.23         4.21 o                         
   4   4  12         27.34         27.28         3.90 o                         
   5   4  12         50.80         56.51         5.81 o                         
  -5   5  12         20.48         18.30         3.97 o                         
  -4   5  12         39.89         41.05         5.21 o                         
  -3   5  12         45.75         45.49         4.17 o                         
  -2   5  12         20.12         17.52         2.51 o                         
  -1   5  12         26.31         21.18         4.08 o                         
   0   5  12         27.36         31.12         6.63 o                         
   1   5  12         26.31         22.33         4.97 o                         
   2   5  12         20.19         19.57         3.15 o                         
   3   5  12         45.87         44.54         6.72 o                         
   4   5  12         39.71         34.81         3.87 o                         
   5   5  12         20.43         23.75         6.58 o                         
  -5   6  12         32.91         42.91         6.49 o                         
  -4   6  12         16.59         15.91         3.48 o                         
  -3   6  12          2.50          1.23         1.99 o                         
  -2   6  12         35.78         36.52         4.43 o                         
  -1   6  12         21.30         17.92         3.71 o                         
   0   6  12         23.26         21.46         6.74 o                         
   1   6  12         21.25         20.10         6.71 o                         
   2   6  12         35.82         32.12         4.95 o                         
   3   6  12          2.45          3.24         2.21 o                         
   4   6  12         16.54         16.02         2.88 o                         
   5   6  12         32.93         34.42         4.74 o                         
  -5   7  12          6.25          2.18         2.93 o                         
  -4   7  12         42.42         47.99         5.49 o                         
  -3   7  12         39.33         36.83         4.55 o                         
  -2   7  12         51.54         45.93         5.52 o                         
  -1   7  12         39.26         41.65         5.69 o                         
   0   7  12          5.85          6.20         3.17 o                         
   1   7  12         39.36         49.98        10.43 o                         
   2   7  12         51.68         56.43         6.99 o                         
   3   7  12         39.54         44.64         7.70 o                         
   4   7  12         42.32         48.83         5.45 o                         
  -4   8  12         19.39         14.72         6.19 o                         
  -3   8  12         43.40         48.49         6.56 o                         
  -2   8  12         42.29         39.38         5.05 o                         
  -1   8  12          6.72          5.88         3.90 o                         
   0   8  12         16.66         12.24         3.99 o                         
   1   8  12          6.80         11.01         4.29 o                         
   2   8  12         42.26         49.42         6.86 o                         
   3   8  12         43.47         46.45         8.01 o                         
   4   8  12         19.45         21.51         6.43 o                         
  -3   9  12         11.63         14.11         6.10 o                         
  -2   9  12          6.99          8.82         2.85 o                         
  -1   9  12         14.82         11.24         4.06 o                         
   0   9  12         65.89         76.74        10.53 o                         
   1   9  12         14.63         14.81        12.46 o                         
   2   9  12          7.04          6.74         8.85 o                         
   3   9  12         11.64         11.47         5.40 o                         
  -1  10  12          9.04         12.67         4.92 o                         
   0  10  12          3.48         12.04         5.41 o                         
   1   0  13        382.08        384.62        11.92 o                         
   2   0  13         17.51         12.31         2.85 o                         
   3   0  13         79.21         88.34         6.68 o                         
   4   0  13          9.53          5.85         2.78 o                         
   5   0  13          4.82          7.36         7.61 o                         
  -5   1  13         78.95         82.99         8.72 o                         
  -4   1  13        116.94        128.32        16.73 o                         
  -3   1  13         36.60         38.66         4.22 o                         
  -2   1  13         70.00         71.25         5.13 o                         
  -1   1  13         12.85         11.76         2.16 o                         
   0   1  13         14.54          8.89         2.45 o                         
   1   1  13         12.79         12.46         3.46 o                         
   2   1  13         69.81         70.68         5.34 o                         
   3   1  13         36.58         37.15        13.45 o                         
   4   1  13        116.63        129.89         8.16 o                         
   5   1  13         78.58         82.61         6.17 o                         
  -5   2  13          0.98         -2.66         2.66 o                         
  -4   2  13         40.49         47.23         7.11 o                         
  -3   2  13         14.46         17.88         3.21 o                         
  -2   2  13         14.52         16.16         2.61 o                         
  -1   2  13         25.32         21.59         2.73 o                         
   0   2  13         48.47         55.71         4.98 o                         
   1   2  13         25.36         25.11         2.94 o                         
   2   2  13         14.69         13.14         2.35 o                         
   3   2  13         14.48         18.23         2.71 o                         
   4   2  13         40.54         41.86         4.22 o                         
   5   2  13          0.96          3.19         2.08 o                         
  -5   3  13         40.92         48.76         8.37 o                         
  -4   3  13          9.93          8.20         3.13 o                         
  -3   3  13        114.71        123.21         7.52 o                         
  -2   3  13         41.59         44.04         3.85 o                         
  -1   3  13         12.02         13.14         2.73 o                         
   0   3  13          0.33         -0.43         1.90 o                         
   1   3  13         12.00          9.37         2.43 o                         
   2   3  13         41.64         45.41         3.94 o                         
   3   3  13        114.60        115.70         6.20 o                         
   4   3  13          9.93         10.33         2.86 o                         
   5   3  13         40.83         46.07         9.92 o                         
  -5   4  13          5.20          4.47         7.23 o                         
  -4   4  13         24.15         30.45        14.13 o                         
  -3   4  13         27.16         24.35         3.76 o                         
  -2   4  13         18.64         23.51         3.27 o                         
  -1   4  13          0.42          1.37         1.97 o                         
   0   4  13          1.39          0.56         2.12 o                         
   1   4  13          0.43          1.97         2.74 o                         
   2   4  13         18.33         17.83         3.25 o                         
   3   4  13         27.21         30.63         4.79 o                         
   4   4  13         23.99         20.96         3.68 o                         
   5   4  13          5.31          8.70         2.97 o                         
  -5   5  13         13.86         14.33         5.14 o                         
  -4   5  13         40.30         41.74         5.04 o                         
  -3   5  13          0.05         -1.94         2.23 o                         
  -2   5  13          8.24          8.19         2.30 o                         
  -1   5  13         34.05         31.98         5.09 o                         
   0   5  13         76.57         63.81         6.90 o                         
   1   5  13         34.12         30.76         5.18 o                         
   2   5  13          8.32         10.26         3.69 o                         
   3   5  13          0.05         -0.83         1.91 o                         
   4   5  13         40.45         47.31         7.54 o                         
   5   5  13         13.93         20.22         5.54 o                         
  -4   6  13          6.15         14.77         3.66 o                         
  -3   6  13         35.60         42.87         5.10 o                         
  -2   6  13         31.71         31.17         4.72 o                         
  -1   6  13         22.66         22.89         4.66 o                         
   0   6  13         38.43         44.41        20.87 o                         
   1   6  13         22.88         21.44         6.14 o                         
   2   6  13         31.42         23.27         4.51 o                         
   3   6  13         35.78         30.45         6.61 o                         
   4   6  13          6.11          7.13         2.70 o                         
  -4   7  13         61.57         81.49        12.79 o                         
  -3   7  13          2.18          7.86         3.43 o                         
  -2   7  13          5.56          3.62         2.16 o                         
  -1   7  13          9.75          5.39         3.50 o                         
   0   7  13         39.31         43.69         6.11 o                         
   1   7  13          9.58          5.35         2.72 o                         
   2   7  13          5.55          3.67         3.58 o                         
   3   7  13          2.18          4.10         3.15 o                         
   4   7  13         61.60         68.28        10.85 o                         
  -3   8  13         30.01         35.86         8.07 o                         
  -2   8  13         13.12         18.06         4.79 o                         
  -1   8  13          9.32         10.93         5.08 o                         
   0   8  13          4.92          8.71         4.48 o                         
   1   8  13          9.32          5.76         4.90 o                         
   2   8  13         13.00         23.13         5.12 o                         
   3   8  13         29.88         32.01         7.71 o                         
  -2   9  13         15.16         25.50         7.78 o                         
  -1   9  13         19.51         31.38         6.85 o                         
   0   9  13          7.56         15.36         4.50 o                         
   1   9  13         19.59         24.51         5.51 o                         
   0   0  14         10.11          9.35         3.71 o                         
   1   0  14         27.17         33.77         4.03 o                         
   2   0  14          2.73          0.72         1.92 o                         
   3   0  14         10.36          7.92         2.10 o                         
   4   0  14         45.29         42.75         9.59 o                         
   5   0  14         10.89          8.40         3.57 o                         
  -5   1  14         11.07         18.32         4.76 o                         
  -4   1  14         25.55         25.58        12.88 o                         
  -3   1  14         63.10         62.63         5.45 o                         
  -2   1  14         32.90         38.64         3.64 o                         
  -1   1  14         13.63         13.70         2.55 o                         
   0   1  14         16.68         12.38         2.62 o                         
   1   1  14         13.69         14.43         2.81 o                         
   2   1  14         32.85         30.47         4.79 o                         
   3   1  14         62.82         70.84         7.61 o                         
   4   1  14         25.85         27.35         4.29 o                         
   5   1  14         11.14          7.91         2.40 o                         
  -5   2  14         76.55         79.78         8.73 o                         
  -4   2  14          9.94         16.34         4.49 o                         
  -3   2  14         11.08         10.19         2.53 o                         
  -2   2  14         30.98         32.29         5.82 o                         
  -1   2  14         13.08         11.76         2.21 o                         
   0   2  14         79.31         71.52         5.77 o                         
   1   2  14         13.07         13.69         2.81 o                         
   2   2  14         30.96         32.69         4.61 o                         
   3   2  14         10.92          9.59         2.23 o                         
   4   2  14         10.04          8.02         2.48 o                         
   5   2  14         76.36         80.97         7.08 o                         
  -5   3  14         25.96         22.19         6.55 o                         
  -4   3  14         11.77         18.37         5.99 o                         
  -3   3  14         25.14         35.82         4.57 o                         
  -2   3  14         35.06         36.37         4.40 o                         
  -1   3  14          0.87          3.09         2.23 o                         
   0   3  14        163.14        179.53         9.04 o                         
   1   3  14          0.89          1.46         2.38 o                         
   2   3  14         35.49         36.40         4.41 o                         
   3   3  14         25.10         25.38         3.10 o                         
   4   3  14         11.77         14.61         2.62 o                         
   5   3  14         25.86         26.66         4.34 o                         
  -5   4  14          7.86         13.27         6.09 o                         
  -4   4  14         23.90         27.81         5.39 o                         
  -3   4  14         19.11         16.99         3.13 o                         
  -2   4  14         23.50         27.87         3.41 o                         
  -1   4  14         15.38         11.85         2.88 o                         
   0   4  14          6.66         10.47         2.79 o                         
   1   4  14         15.30         16.50         3.20 o                         
   2   4  14         23.36         26.06         4.29 o                         
   3   4  14         18.87         20.11         6.52 o                         
   4   4  14         23.89         25.77         4.11 o                         
  -4   5  14         80.56        108.40        19.06 o                         
  -3   5  14         24.90         27.83         4.10 o                         
  -2   5  14         21.00         22.13         3.28 o                         
  -1   5  14          6.70          1.51         4.14 o                         
   0   5  14          8.18         10.54         3.12 o                         
   1   5  14          6.72          3.75         2.78 o                         
   2   5  14         20.87         17.03         3.41 o                         
   3   5  14         25.08         24.81         4.98 o                         
   4   5  14         80.53         76.58         6.74 o                         
  -3   6  14         10.60         12.81         3.30 o                         
  -2   6  14         15.31         15.99         3.52 o                         
  -1   6  14         25.02         25.99         4.86 o                         
   0   6  14         25.81         26.89         5.00 o                         
   1   6  14         25.13         25.55         4.96 o                         
   2   6  14         15.37         22.35         4.77 o                         
   3   6  14         10.51         14.69         4.45 o                         
   4   6  14          0.76          2.88         3.59 o                         
  -3   7  14          2.26         10.67         5.03 o                         
  -2   7  14          6.21          9.38         3.22 o                         
  -1   7  14          8.37         10.66         3.31 o                         
   0   7  14          5.02          4.70         3.84 o                         
   1   7  14          8.31          6.03         4.24 o                         
   2   7  14          6.19          7.70         3.85 o                         
   3   7  14          2.26          3.26         4.22 o                         
  -3   8  14         14.95         22.96         6.78 o                         
  -2   8  14          1.97          6.88         5.48 o                         
  -1   8  14         12.38          6.44         3.28 o                         
   0   8  14          2.22          9.06         3.79 o                         
   1   8  14         12.52         17.64         4.56 o                         
  -1   9  14         10.60          6.04         4.00 o                         
   1   0  15          2.48          2.67         1.77 o                         
   2   0  15          7.16          7.53         1.96 o                         
   3   0  15          0.54          2.37         2.61 o                         
   4   0  15          0.40         -2.38         2.73 o                         
   5   0  15         11.59         19.89         6.23 o                         
  -4   1  15          1.60         -2.14         2.85 o                         
  -3   1  15          6.48         11.15         3.86 o                         
  -2   1  15         51.80         65.47         4.84 o                         
  -1   1  15         23.92         17.66         2.68 o                         
   0   1  15         20.65         25.02         3.91 o                         
   1   1  15         24.06         24.41         3.65 o                         
   2   1  15         52.14         54.36         5.24 o                         
   3   1  15          6.48          4.01         2.35 o                         
   4   1  15          1.65          8.25         4.77 o                         
   5   1  15         11.90          7.55         4.23 o                         
  -4   2  15         18.85         19.56         4.57 o                         
  -3   2  15          0.55          2.82         2.14 o                         
  -2   2  15          2.02          2.69         1.89 o                         
  -1   2  15          8.51         14.95         2.63 o                         
   0   2  15          2.56          3.34         1.86 o                         
   1   2  15          8.60          8.78         2.56 o                         
   2   2  15          2.00          2.49         2.05 o                         
   3   2  15          0.52          2.74         2.08 o                         
   4   2  15         18.90         26.14         4.30 o                         
   5   2  15         51.49         49.21         9.75 o                         
  -4   3  15          5.74          8.36         3.97 o                         
  -3   3  15         28.85         34.02         4.48 o                         
  -2   3  15         44.35         50.94         4.48 o                         
  -1   3  15         31.12         35.59         3.75 o                         
   0   3  15          6.02          8.61         2.83 o                         
   1   3  15         31.02         34.72         4.58 o                         
   2   3  15         44.48         46.44         5.18 o                         
   3   3  15         28.65         22.37         5.29 o                         
   4   3  15          5.67          6.66         2.27 o                         
  -4   4  15         13.59         27.99         8.10 o                         
  -3   4  15          8.54          6.75         2.46 o                         
  -2   4  15         10.18          8.07         2.57 o                         
  -1   4  15         29.42         36.23         4.81 o                         
   0   4  15         30.12         33.92         4.43 o                         
   1   4  15         29.37         30.81         5.48 o                         
   2   4  15         10.13         12.32         3.28 o                         
   3   4  15          8.49         17.89         9.04 o                         
   4   4  15         13.66         18.49         3.66 o                         
  -3   5  15         11.73         13.99         3.26 o                         
  -2   5  15         54.87         61.47         6.12 o                         
  -1   5  15         19.59         19.19         3.54 o                         
   0   5  15          0.29         -0.19         2.22 o                         
   1   5  15         19.57         22.13         3.75 o                         
   2   5  15         54.61         67.48         6.24 o                         
   3   5  15         11.67         11.57         6.61 o                         
   4   5  15         17.62          5.09         3.53 o                         
  -3   6  15          3.72         10.94         5.02 o                         
  -2   6  15          2.87          6.29         2.77 o                         
  -1   6  15         61.53         61.95         8.85 o                         
   0   6  15          0.70         -0.37         2.82 o                         
   1   6  15         61.17         71.57         6.68 o                         
   2   6  15          2.90          4.04         2.82 o                         
   3   6  15          3.75          5.97         4.83 o                         
  -3   7  15         45.45         52.46         9.64 o                         
  -2   7  15          9.36          9.00         5.17 o                         
  -1   7  15         31.10         36.58         9.09 o                         
   0   7  15         61.48         76.53         8.49 o                         
   1   7  15         30.97         47.29         7.10 o                         
  -1   8  15          1.76          7.32         4.65 o                         
   0   8  15          1.22         -4.07         4.07 o                         
   0   0  16        237.25        256.81        19.83 o                         
   1   0  16          0.05         -1.82         1.82 o                         
   2   0  16         31.49         31.68         3.66 o                         
   3   0  16         93.59         91.05         9.14 o                         
   4   0  16         57.37         63.21         8.03 o                         
  -4   1  16         16.21          9.24         3.59 o                         
  -3   1  16         28.50         29.95         6.05 o                         
  -2   1  16         18.64         21.06         3.52 o                         
  -1   1  16         35.35         41.38         4.11 o                         
   0   1  16         88.06        102.37         6.25 o                         
   1   1  16         35.28         49.88         5.31 o                         
   2   1  16         18.42         18.72         2.97 o                         
   3   1  16         28.18         36.86         4.90 o                         
   4   1  16         16.35         17.74         3.51 o                         
  -3   2  16         19.19         22.67         5.60 o                         
  -2   2  16          2.44          4.33         2.16 o                         
  -1   2  16         29.79         30.15         3.67 o                         
   0   2  16         27.25         28.83         4.31 o                         
   1   2  16         29.66         26.80         4.09 o                         
   2   2  16          2.39          3.42         2.22 o                         
   3   2  16         19.07         17.04         3.95 o                         
   4   2  16         15.67         20.27         7.10 o                         
  -3   3  16          0.00          4.39         3.37 o                         
  -2   3  16        142.99        156.64         9.41 o                         
  -1   3  16         30.48         30.07         3.76 o                         
   0   3  16          8.70          2.58         2.04 o                         
   1   3  16         30.21         36.67         4.70 o                         
   2   3  16        143.38        165.23        11.44 o                         
   3   3  16          0.00          7.62         3.43 o                         
  -3   4  16        103.70        127.29        11.29 o                         
  -2   4  16         55.40         59.03         8.47 o                         
  -1   4  16          9.10         10.14         2.41 o                         
   0   4  16         12.35         14.15         3.08 o                         
   1   4  16          8.91         14.84         3.52 o                         
   2   4  16         55.39         57.57         5.76 o                         
   3   4  16        104.05        115.74        10.43 o                         
  -2   5  16          8.40          8.82         2.86 o                         
  -1   5  16          5.24          6.04         2.76 o                         
   0   5  16          0.28         10.35         3.21 o                         
   1   5  16          5.27          2.29         3.10 o                         
   2   5  16          8.40          7.61         2.77 o                         
  -2   6  16         29.45         21.69         6.95 o                         
  -1   6  16         21.80         18.47         3.73 o                         
   0   6  16         22.42         25.47         6.67 o                         
   1   6  16         21.65         24.55         4.29 o                         
   2   6  16         29.37         23.66         7.12 o                         
  -1   7  16          5.29          2.92         4.35 o                         
   0   7  16         41.87         42.44         9.28 o                         
   1   0  17          9.31         11.85         3.04 o                         
   2   0  17          5.31          4.62         2.36 o                         
   3   0  17         15.80         19.49         6.19 o                         
  -3   1  17         17.33         11.29         5.61 o                         
  -2   1  17        125.01        132.77         8.68 o                         
  -1   1  17          7.66         13.36         2.79 o                         
   0   1  17         82.33         90.24         7.83 o                         
   1   1  17          7.50          9.24         2.85 o                         
   2   1  17        124.73        150.27        13.97 o                         
   3   1  17         17.31          9.72         4.91 o                         
  -3   2  17         57.72         63.74        11.08 o                         
  -2   2  17         60.09         65.69         6.39 o                         
  -1   2  17          9.89          8.25         2.18 o                         
   0   2  17        111.55        123.91         7.17 o                         
   1   2  17          9.88          7.76         5.06 o                         
   2   2  17         60.33         80.02         8.94 o                         
  -2   3  17          7.52          6.52         2.81 o                         
  -1   3  17          9.21         13.08         4.20 o                         
   0   3  17         41.78         39.49         5.62 o                         
   1   3  17          9.21         11.68         3.11 o                         
   2   3  17          7.49         20.90         4.91 o                         
  -2   4  17         24.81         21.82         4.71 o                         
  -1   4  17         21.56         19.56         3.18 o                         
   0   4  17          8.82          6.45         4.67 o                         
   1   4  17         21.75         20.55         3.83 o                         
  -2   5  17         20.21         24.38         6.92 o                         
  -1   5  17          9.00          4.31         2.49 o                         
   0   5  17        101.53        116.08         8.50 o                         
   1   5  17          9.05          7.20         4.56 o                         
  -1   6  17         29.70         29.54         7.74 o                         
   0   0  18          0.75          0.05         7.08 o                         
   1   0  18          3.40          5.14         2.68 o                         
   2   0  18          2.45          7.17         5.04 o                         
  -2   1  18         45.16         48.33         9.36 o                         
  -1   1  18         25.60         32.12         4.77 o                         
   0   1  18          0.26          0.46         2.22 o                         
   1   1  18         25.54         33.82         7.08 o                         
   2   1  18         45.27         26.62         7.17 o                         
  -2   2  18         21.34         25.01         4.92 o                         
  -1   2  18         48.98         47.67         4.79 o                         
   0   2  18         16.52         14.60         2.83 o                         
   1   2  18         49.07         46.13         6.74 o                         
  -2   3  18          6.34          3.06         3.70 o                         
  -1   3  18          8.01          5.24         2.38 o                         
   0   3  18         86.51        122.88        20.24 o                         
   1   3  18          8.03          6.40         5.14 o                         
  -1   4  18         64.18         70.78        11.24 o                         
   1   4  18         64.47         59.45        10.78 o                         
   1   0  19          1.19          0.11         3.78 o                         
                                                                                
